# Supplementary material for: ﻿Bringing order to a complex system: phenotypic and genotypic evidence contribute to the taxonomy of Tityus (Scorpiones, Buthidae) and support the description of a new species
Source: Zookeys. 2021 Dec 7;1075:33–75. doi: 10.3897/zookeys.1075.67459 (PMC8671714; doi:10.3897/zookeys.1075.67459)
Supplement: XML Treatment for Tityus (Tityus) [file zookeys.1075.67459-treatment2.xml]

<!DOCTYPE tp:taxon-treatment
  PUBLIC "-//TaxonX//DTD Taxonomic Treatment Publishing DTD v0 20100105//EN" "tax-treatment-NSO.dtd">
<tp:taxon-treatment xmlns:tp="http://www.plazi.org/taxpub"><tp:treatment-meta><kwd-group><label>Taxon classification</label><kwd>
                  <named-content content-type="kingdom">Animalia</named-content>
                </kwd><kwd>
                  <named-content content-type="order">Scorpiones</named-content>
                </kwd><kwd>
                  <named-content content-type="family">Buthidae</named-content>
                </kwd></kwd-group><mixed-citation publication-type="journal"><person-group><name><surname>Moreno-González1</surname><given-names>Jairo A.</given-names></name><name><surname>Pinto-da-Rocha1</surname><given-names>Ricardo</given-names></name><name><surname>Gallão2</surname><given-names>Jonas E.</given-names></name></person-group><article-title>﻿Bringing order to a complex system: phenotypic and genotypic evidence contribute to the taxonomy of <italic><tp:taxon-name><tp:taxon-name-part taxon-name-part-type="genus" reg="Tityus">Tityus</tp:taxon-name-part></tp:taxon-name></italic> (<tp:taxon-name><tp:taxon-name-part taxon-name-part-type="order">Scorpiones</tp:taxon-name-part></tp:taxon-name>, <tp:taxon-name><tp:taxon-name-part taxon-name-part-type="family">Buthidae</tp:taxon-name-part></tp:taxon-name>) and support the description of a new species</article-title><source>Zookeys</source><day>07</day><month>12</month><year>2021</year><volume>1075</volume><fpage>33</fpage><lpage>75</lpage><pub-id pub-id-type="doi">10.3897/zookeys.1075.67459</pub-id></mixed-citation></tp:treatment-meta><tp:nomenclature><label>﻿Subgenus</label><tp:taxon-name><object-id xmlns:xlink="http://www.w3.org/1999/xlink" content-type="arpha" xlink:type="simple">800A7F3A-42BB-5B2D-966E-D916A855AADC</object-id><tp:taxon-name-part taxon-name-part-type="genus" reg="Tityus">Tityus</tp:taxon-name-part> (<tp:taxon-name-part taxon-name-part-type="subgenus" reg="Tityus">Tityus</tp:taxon-name-part>)</tp:taxon-name><tp:taxon-authority>C. L. Koch, 1836</tp:taxon-authority><tp:nomenclature-citation-list><tp:nomenclature-citation><tp:taxon-name><tp:taxon-name-part taxon-name-part-type="genus" reg="Tityus">Tityus</tp:taxon-name-part> (<tp:taxon-name-part taxon-name-part-type="subgenus" reg="Tityus">Tityus</tp:taxon-name-part>)</tp:taxon-name><comment>: <xref ref-type="bibr" rid="B34">Lourenço (2006)</xref>: 57, 58, 60, figures 3–6, 10–13, 22.</comment></tp:nomenclature-citation></tp:nomenclature-citation-list></tp:nomenclature><tp:treatment-sec sec-type="type species" id="SECID0EHNDI"><title>Type species.</title><p><italic><tp:taxon-name><tp:taxon-name-part taxon-name-part-type="genus" reg="Scorpio">Scorpio</tp:taxon-name-part><tp:taxon-name-part taxon-name-part-type="species" reg="bahiensis">bahiensis</tp:taxon-name-part></tp:taxon-name></italic> Perty, 1833 by monotypy.</p></tp:treatment-sec><tp:treatment-sec sec-type="comments" id="SECID0EYNDI"><title>Comments.</title><p>This subgenus currently includes, among others, all species assigned to the <italic><tp:taxon-name><tp:taxon-name-part taxon-name-part-type="genus" reg="Tityus">T.</tp:taxon-name-part><tp:taxon-name-part taxon-name-part-type="species" reg="bahiensis">bahiensis</tp:taxon-name-part></tp:taxon-name></italic> Mello-Leitão, 1945; <italic><tp:taxon-name><tp:taxon-name-part taxon-name-part-type="genus" reg="Tityus">T.</tp:taxon-name-part><tp:taxon-name-part taxon-name-part-type="species" reg="bolivianus">bolivianus</tp:taxon-name-part></tp:taxon-name></italic> Kraepelin, 1895; <italic><tp:taxon-name><tp:taxon-name-part taxon-name-part-type="genus" reg="Tityus">T.</tp:taxon-name-part><tp:taxon-name-part taxon-name-part-type="species" reg="stigmurus">stigmurus</tp:taxon-name-part></tp:taxon-name></italic> Mello-Leitão, 1945, and <italic><tp:taxon-name><tp:taxon-name-part taxon-name-part-type="genus" reg="Tityus">T.</tp:taxon-name-part><tp:taxon-name-part taxon-name-part-type="species" reg="trivittatus">trivittatus</tp:taxon-name-part></tp:taxon-name></italic> Mello-Leitão, 1945 species-groups, according to the classification proposal of <xref ref-type="bibr" rid="B34">Lourenço (2006)</xref>. In addition to <italic><tp:taxon-name><tp:taxon-name-part taxon-name-part-type="genus" reg="Tityus">T.</tp:taxon-name-part><tp:taxon-name-part taxon-name-part-type="species" reg="brazilae">brazilae</tp:taxon-name-part></tp:taxon-name></italic> Lourenço &amp; Eickstedt, 1984, here transferred to this subgenus (see Discussion). On the other hand, <italic><tp:taxon-name><tp:taxon-name-part taxon-name-part-type="genus" reg="Tityus">Tityus</tp:taxon-name-part><tp:taxon-name-part taxon-name-part-type="species" reg="sastrei">sastrei</tp:taxon-name-part></tp:taxon-name></italic> Lourenço &amp; Flórez, 1990 belongs to <tp:taxon-name><tp:taxon-name-part taxon-name-part-type="genus" reg="Tityus">Tityus</tp:taxon-name-part> (<tp:taxon-name-part taxon-name-part-type="subgenus" reg="Atreus">Atreus</tp:taxon-name-part>)</tp:taxon-name> and is excluded from <tp:taxon-name><tp:taxon-name-part taxon-name-part-type="genus" reg="Tityus">Tityus</tp:taxon-name-part> (<tp:taxon-name-part taxon-name-part-type="subgenus" reg="Tityus">Tityus</tp:taxon-name-part>)</tp:taxon-name> (see Discussion). Finally, according to previous hypotheses and our data, the <italic><tp:taxon-name><tp:taxon-name-part taxon-name-part-type="genus" reg="Tityus">T.</tp:taxon-name-part><tp:taxon-name-part taxon-name-part-type="species" reg="bolivianus">bolivianus</tp:taxon-name-part></tp:taxon-name></italic> Kraepelin, 1895 species-group forms an independent clade outside <tp:taxon-name><tp:taxon-name-part taxon-name-part-type="genus" reg="Tityus">Tityus</tp:taxon-name-part> (<tp:taxon-name-part taxon-name-part-type="subgenus" reg="Tityus">Tityus</tp:taxon-name-part>)</tp:taxon-name>, but additional studies, including the study of the type species of this group, are required to propose a formal taxonomic decision.</p></tp:treatment-sec><ref-list><ref id="B34"><mixed-citation xmlns:xlink="http://www.w3.org/1999/xlink" xlink:type="simple"><person-group><name name-style="western"><surname>Lourenço</surname><given-names>WR</given-names></name></person-group> (<year>2006</year>) <article-title>Une nouvelle proposition de découpage sous-générique du genre “<italic><tp:taxon-name><tp:taxon-name-part taxon-name-part-type="genus">Tityus</tp:taxon-name-part></tp:taxon-name></italic>” C.L. Koch, 1836 (<tp:taxon-name><tp:taxon-name-part taxon-name-part-type="order">Scorpiones</tp:taxon-name-part></tp:taxon-name>, <tp:taxon-name><tp:taxon-name-part taxon-name-part-type="family">Buthidae</tp:taxon-name-part></tp:taxon-name>).</article-title><source>Boletín de la Sociedad Entomológica Aragonesa</source><volume>39</volume>: <fpage>55</fpage>–<lpage>67</lpage>.</mixed-citation></ref></ref-list></tp:taxon-treatment>
