# Supplementary material for: ﻿Bringing order to a complex system: phenotypic and genotypic evidence contribute to the taxonomy of Tityus (Scorpiones, Buthidae) and support the description of a new species
Source: Zookeys. 2021 Dec 7;1075:33–75. doi: 10.3897/zookeys.1075.67459 (PMC8671714; doi:10.3897/zookeys.1075.67459)
Supplement: XML Treatment for Tityus spelaeus [file zookeys.1075.67459-treatment3.xml]

<!DOCTYPE tp:taxon-treatment
  PUBLIC "-//TaxonX//DTD Taxonomic Treatment Publishing DTD v0 20100105//EN" "tax-treatment-NSO.dtd">
<tp:taxon-treatment xmlns:tp="http://www.plazi.org/taxpub"><tp:treatment-meta><kwd-group><label>Taxon classification</label><kwd>
                  <named-content content-type="kingdom">Animalia</named-content>
                </kwd><kwd>
                  <named-content content-type="order">Scorpiones</named-content>
                </kwd><kwd>
                  <named-content content-type="family">Buthidae</named-content>
                </kwd></kwd-group><mixed-citation publication-type="journal"><person-group><name><surname>Moreno-González1</surname><given-names>Jairo A.</given-names></name><name><surname>Pinto-da-Rocha1</surname><given-names>Ricardo</given-names></name><name><surname>Gallão2</surname><given-names>Jonas E.</given-names></name></person-group><article-title>﻿Bringing order to a complex system: phenotypic and genotypic evidence contribute to the taxonomy of <italic><tp:taxon-name><tp:taxon-name-part taxon-name-part-type="genus" reg="Tityus">Tityus</tp:taxon-name-part></tp:taxon-name></italic> (<tp:taxon-name><tp:taxon-name-part taxon-name-part-type="order">Scorpiones</tp:taxon-name-part></tp:taxon-name>, <tp:taxon-name><tp:taxon-name-part taxon-name-part-type="family">Buthidae</tp:taxon-name-part></tp:taxon-name>) and support the description of a new species</article-title><source>Zookeys</source><day>07</day><month>12</month><year>2021</year><volume>1075</volume><fpage>33</fpage><lpage>75</lpage><pub-id pub-id-type="doi">10.3897/zookeys.1075.67459</pub-id></mixed-citation></tp:treatment-meta><tp:nomenclature><label>﻿</label><tp:taxon-name>
                <object-id xmlns:xlink="http://www.w3.org/1999/xlink" content-type="arpha" xlink:type="simple">05B3683E-8317-5DC3-9567-AA5195E1784D</object-id>
                <tp:taxon-name-part taxon-name-part-type="genus" reg="Tityus">Tityus</tp:taxon-name-part>
                <tp:taxon-name-part taxon-name-part-type="species" reg="spelaeus">spelaeus</tp:taxon-name-part>
                <object-id xmlns:xlink="http://www.w3.org/1999/xlink" content-type="zoobank" xlink:type="simple">http://zoobank.org/3AE5D4E6-C2F1-47A7-9768-046B09B2FF48</object-id>
              </tp:taxon-name><tp:taxon-status xmlns:xlink="http://www.w3.org/1999/xlink" xlink:type="simple">sp. nov.</tp:taxon-status><xref ref-type="fig" rid="F1">Figures 1</xref><xref ref-type="fig" rid="F2">, 2</xref><xref ref-type="fig" rid="F3">, 3</xref><xref ref-type="fig" rid="F4">, 4</xref><xref ref-type="fig" rid="F5">, 5</xref><xref ref-type="fig" rid="F6">, 6</xref><xref ref-type="fig" rid="F7">, 7</xref><xref ref-type="fig" rid="F8">, 8</xref><xref ref-type="table" rid="T3">; Tables 3</xref><xref ref-type="table" rid="T4">, 4</xref><xref ref-type="table" rid="T5">, 5</xref></tp:nomenclature><tp:treatment-sec sec-type="type material" id="SECID0EFUDI"><title>Type material.</title><p>Brazil: State of Goiás: <bold><italic>Holotype</italic>.</bold> Adult female from Posse, Russão II cave, <named-content xmlns:xlink="http://www.w3.org/1999/xlink" content-type="dwc:verbatimCoordinates" xlink:type="simple"><named-content content-type="geo-json" specific-use="{&#34;type&#34;:&#34;Point&#34;,&#34;coordinates&#34;:[-46.385306,-14.084806]}" id="NCID0ESUDI" xlink:type="simple">14°05'05.3"S, 46°23'07.1"W</named-content></named-content>, 01.iv.2007, R. Pinto-da-Rocha leg. (<named-content xmlns:xlink="http://www.w3.org/1999/xlink" content-type="dwc:institutional_code" xlink:type="simple">MZSP</named-content> 74633). <bold><italic>Paratypes</italic>.</bold> Four adult female paratypes, same data as the holotype (<named-content xmlns:xlink="http://www.w3.org/1999/xlink" content-type="dwc:institutional_code" xlink:type="simple">MZSP</named-content> 74634); eight adult females, same locality as the holotype, 23.iv.2015, J. E. Gallão &amp; C. C. de Paula leg. (<abbrev xmlns:xlink="http://www.w3.org/1999/xlink" xlink:title="Laboratório de Estudos Subterrâneos" id="ABBRID0EFVDI" xlink:type="simple">LES</abbrev>/<abbrev xmlns:xlink="http://www.w3.org/1999/xlink" xlink:title="Laboratório de Estudos Subterrâneos" id="ABBRID0EJVDI" xlink:type="simple">UFSCar</abbrev> 14668; <abbrev xmlns:xlink="http://www.w3.org/1999/xlink" xlink:title="Laboratório de Estudos Subterrâneos" id="ABBRID0ENVDI" xlink:type="simple">LES</abbrev>/<abbrev xmlns:xlink="http://www.w3.org/1999/xlink" xlink:title="Laboratório de Estudos Subterrâneos" id="ABBRID0ERVDI" xlink:type="simple">UFSCar</abbrev> 14669; <abbrev xmlns:xlink="http://www.w3.org/1999/xlink" xlink:title="Laboratório de Estudos Subterrâneos" id="ABBRID0EVVDI" xlink:type="simple">LES</abbrev>/<abbrev xmlns:xlink="http://www.w3.org/1999/xlink" xlink:title="Laboratório de Estudos Subterrâneos" id="ABBRID0EZVDI" xlink:type="simple">UFSCar</abbrev> 14670; <abbrev xmlns:xlink="http://www.w3.org/1999/xlink" xlink:title="Laboratório de Estudos Subterrâneos" id="ABBRID0E4VDI" xlink:type="simple">LES</abbrev>/<abbrev xmlns:xlink="http://www.w3.org/1999/xlink" xlink:title="Laboratório de Estudos Subterrâneos" id="ABBRID0EBWDI" xlink:type="simple">UFSCar</abbrev> 14671; <abbrev xmlns:xlink="http://www.w3.org/1999/xlink" xlink:title="Laboratório de Estudos Subterrâneos" id="ABBRID0EFWDI" xlink:type="simple">LES</abbrev>/<abbrev xmlns:xlink="http://www.w3.org/1999/xlink" xlink:title="Laboratório de Estudos Subterrâneos" id="ABBRID0EJWDI" xlink:type="simple">UFSCar</abbrev> 14672; <abbrev xmlns:xlink="http://www.w3.org/1999/xlink" xlink:title="Laboratório de Estudos Subterrâneos" id="ABBRID0ENWDI" xlink:type="simple">LES</abbrev>/<abbrev xmlns:xlink="http://www.w3.org/1999/xlink" xlink:title="Laboratório de Estudos Subterrâneos" id="ABBRID0ERWDI" xlink:type="simple">UFSCar</abbrev> 14673); four adult females, same locality as the holotype, 01.iv.2007, R. Pinto-da-Rocha et al. (<named-content xmlns:xlink="http://www.w3.org/1999/xlink" content-type="dwc:institutional_code" xlink:type="simple">MZSP</named-content> 52228, 52229, 52230, 52231).</p></tp:treatment-sec><tp:treatment-sec sec-type="etymology" id="SECID0E1WDI"><title>Etymology.</title><p>The species epithet is a derivative form of the Greek noun, σπήλαιον (Latin: caverna), which means cave, in reference to the subterranean habitat where <italic><tp:taxon-name><tp:taxon-name-part taxon-name-part-type="genus" reg="Tityus">Tityus</tp:taxon-name-part><tp:taxon-name-part taxon-name-part-type="species" reg="spelaeus">spelaeus</tp:taxon-name-part></tp:taxon-name></italic> has an established population. It is a noun in apposition.</p></tp:treatment-sec><tp:treatment-sec sec-type="diagnosis" id="SECID0ELXDI"><title>Diagnosis.</title><p>(Based on female). This species belongs to the <italic><tp:taxon-name><tp:taxon-name-part taxon-name-part-type="genus" reg="Tityus">Tityus</tp:taxon-name-part><tp:taxon-name-part taxon-name-part-type="species" reg="trivittatus">trivittatus</tp:taxon-name-part></tp:taxon-name></italic> species-group (Figs <xref ref-type="fig" rid="F2">2</xref>, <xref ref-type="fig" rid="F3">3</xref>). Among members of the group distributed in Brazil (<italic><tp:taxon-name><tp:taxon-name-part taxon-name-part-type="genus" reg="Tityus">T.</tp:taxon-name-part><tp:taxon-name-part taxon-name-part-type="species" reg="carvalhoi">carvalhoi</tp:taxon-name-part></tp:taxon-name></italic> Mello-Leitão, 1945; <italic><tp:taxon-name><tp:taxon-name-part taxon-name-part-type="genus" reg="Tityus">T.</tp:taxon-name-part><tp:taxon-name-part taxon-name-part-type="species" reg="charreyroni">charreyroni</tp:taxon-name-part></tp:taxon-name></italic> Vellard, 1932; <italic><tp:taxon-name><tp:taxon-name-part taxon-name-part-type="genus" reg="Tityus">T.</tp:taxon-name-part><tp:taxon-name-part taxon-name-part-type="species" reg="confluens">confluens</tp:taxon-name-part></tp:taxon-name></italic> Borelli, 1899; <italic><tp:taxon-name><tp:taxon-name-part taxon-name-part-type="genus" reg="Tityus">T.</tp:taxon-name-part><tp:taxon-name-part taxon-name-part-type="species" reg="fasciolatus">fasciolatus</tp:taxon-name-part></tp:taxon-name></italic> Pessoa, 1935; <italic><tp:taxon-name><tp:taxon-name-part taxon-name-part-type="genus" reg="Tityus">T.</tp:taxon-name-part><tp:taxon-name-part taxon-name-part-type="species" reg="jeanvellardi">jeanvellardi</tp:taxon-name-part></tp:taxon-name></italic> Lourenço, 2001; <italic><tp:taxon-name><tp:taxon-name-part taxon-name-part-type="genus" reg="Tityus">T.</tp:taxon-name-part><tp:taxon-name-part taxon-name-part-type="species" reg="karaja">karaja</tp:taxon-name-part></tp:taxon-name></italic> Lourenço, 2016; <italic><tp:taxon-name><tp:taxon-name-part taxon-name-part-type="genus" reg="Tityus">T.</tp:taxon-name-part><tp:taxon-name-part taxon-name-part-type="species" reg="rupestre">rupestre</tp:taxon-name-part></tp:taxon-name></italic> Lourenço, 2019; <italic><tp:taxon-name><tp:taxon-name-part taxon-name-part-type="genus" reg="Tityus">T.</tp:taxon-name-part><tp:taxon-name-part taxon-name-part-type="species" reg="sylviae">sylviae</tp:taxon-name-part></tp:taxon-name></italic> Lourenço, 2005, and <italic><tp:taxon-name><tp:taxon-name-part taxon-name-part-type="genus" reg="Tityus">T.</tp:taxon-name-part><tp:taxon-name-part taxon-name-part-type="species" reg="trivittatus">trivittatus</tp:taxon-name-part></tp:taxon-name></italic> Kraepelin, 1898), <italic><tp:taxon-name><tp:taxon-name-part taxon-name-part-type="genus" reg="Tityus">Tityus</tp:taxon-name-part><tp:taxon-name-part taxon-name-part-type="species" reg="spelaeus">spelaeus</tp:taxon-name-part></tp:taxon-name></italic> sp. nov. can be readily recognized. <italic><tp:taxon-name><tp:taxon-name-part taxon-name-part-type="genus" reg="Tityus">Tityus</tp:taxon-name-part><tp:taxon-name-part taxon-name-part-type="species" reg="spelaeus">spelaeus</tp:taxon-name-part></tp:taxon-name></italic> sp. nov.; <italic><tp:taxon-name><tp:taxon-name-part taxon-name-part-type="genus" reg="Tityus">T.</tp:taxon-name-part><tp:taxon-name-part taxon-name-part-type="species" reg="carvalhoi">carvalhoi</tp:taxon-name-part></tp:taxon-name></italic>; <italic><tp:taxon-name><tp:taxon-name-part taxon-name-part-type="genus" reg="Tityus">T.</tp:taxon-name-part><tp:taxon-name-part taxon-name-part-type="species" reg="charreyroni">charreyroni</tp:taxon-name-part></tp:taxon-name></italic>; <italic><tp:taxon-name><tp:taxon-name-part taxon-name-part-type="genus" reg="Tityus">T.</tp:taxon-name-part><tp:taxon-name-part taxon-name-part-type="species" reg="confluens">confluens</tp:taxon-name-part></tp:taxon-name></italic>; <italic><tp:taxon-name><tp:taxon-name-part taxon-name-part-type="genus" reg="Tityus">T.</tp:taxon-name-part><tp:taxon-name-part taxon-name-part-type="species" reg="fasciolatus">fasciolatus</tp:taxon-name-part></tp:taxon-name></italic>; <italic><tp:taxon-name><tp:taxon-name-part taxon-name-part-type="genus" reg="Tityus">T.</tp:taxon-name-part><tp:taxon-name-part taxon-name-part-type="species" reg="rupestre">rupestre</tp:taxon-name-part></tp:taxon-name></italic>, and <italic><tp:taxon-name><tp:taxon-name-part taxon-name-part-type="genus" reg="Tityus">T.</tp:taxon-name-part><tp:taxon-name-part taxon-name-part-type="species" reg="trivittatus">trivittatus</tp:taxon-name-part></tp:taxon-name></italic> share a subaculear tubercle small, and acute, pointing towards the tip of the aculeus (Fig. <xref ref-type="fig" rid="F12">12A</xref>). In contrast, <italic><tp:taxon-name><tp:taxon-name-part taxon-name-part-type="genus" reg="Tityus">T.</tp:taxon-name-part><tp:taxon-name-part taxon-name-part-type="species" reg="jeanvellardi">jeanvellardi</tp:taxon-name-part></tp:taxon-name></italic>; <italic><tp:taxon-name><tp:taxon-name-part taxon-name-part-type="genus" reg="Tityus">T.</tp:taxon-name-part><tp:taxon-name-part taxon-name-part-type="species" reg="karaja">karaja</tp:taxon-name-part></tp:taxon-name></italic>, and <italic><tp:taxon-name><tp:taxon-name-part taxon-name-part-type="genus" reg="Tityus">T.</tp:taxon-name-part><tp:taxon-name-part taxon-name-part-type="species" reg="sylviae">sylviae</tp:taxon-name-part></tp:taxon-name></italic> exhibit a small and coarse subaculear tubercle that points either towards the tip of the aculeus (<italic><tp:taxon-name><tp:taxon-name-part taxon-name-part-type="genus" reg="Tityus">T.</tp:taxon-name-part><tp:taxon-name-part taxon-name-part-type="species" reg="sylviae">sylviae</tp:taxon-name-part></tp:taxon-name></italic>) or towards the middle of the aculeus (<italic><tp:taxon-name><tp:taxon-name-part taxon-name-part-type="genus" reg="Tityus">T.</tp:taxon-name-part><tp:taxon-name-part taxon-name-part-type="species" reg="jeanvellardi">jeanvellardi</tp:taxon-name-part></tp:taxon-name></italic> and <italic><tp:taxon-name><tp:taxon-name-part taxon-name-part-type="genus" reg="Tityus">T.</tp:taxon-name-part><tp:taxon-name-part taxon-name-part-type="species" reg="karaja">karaja</tp:taxon-name-part></tp:taxon-name></italic>).</p><p>On the other hand, <italic><tp:taxon-name><tp:taxon-name-part taxon-name-part-type="genus" reg="Tityus">Tityus</tp:taxon-name-part><tp:taxon-name-part taxon-name-part-type="species" reg="spelaeus">spelaeus</tp:taxon-name-part></tp:taxon-name></italic> sp. nov. and <italic><tp:taxon-name><tp:taxon-name-part taxon-name-part-type="genus" reg="Tityus">T.</tp:taxon-name-part><tp:taxon-name-part taxon-name-part-type="species" reg="sylviae">sylviae</tp:taxon-name-part></tp:taxon-name></italic> share a very large glandular region occupying beyond the anterior two thirds of the medial region of the pectinal basal piece of female pectines (Figs <xref ref-type="fig" rid="F6">6E, F</xref>, <xref ref-type="fig" rid="F11">11</xref>). In <italic><tp:taxon-name><tp:taxon-name-part taxon-name-part-type="genus" reg="Tityus">T.</tp:taxon-name-part><tp:taxon-name-part taxon-name-part-type="species" reg="carvalhoi">carvalhoi</tp:taxon-name-part></tp:taxon-name></italic>; <italic><tp:taxon-name><tp:taxon-name-part taxon-name-part-type="genus" reg="Tityus">T.</tp:taxon-name-part><tp:taxon-name-part taxon-name-part-type="species" reg="charreyroni">charreyroni</tp:taxon-name-part></tp:taxon-name></italic>; <italic><tp:taxon-name><tp:taxon-name-part taxon-name-part-type="genus" reg="Tityus">T.</tp:taxon-name-part><tp:taxon-name-part taxon-name-part-type="species" reg="confluens">confluens</tp:taxon-name-part></tp:taxon-name></italic>; <italic><tp:taxon-name><tp:taxon-name-part taxon-name-part-type="genus" reg="Tityus">T.</tp:taxon-name-part><tp:taxon-name-part taxon-name-part-type="species" reg="fasciolatus">fasciolatus</tp:taxon-name-part></tp:taxon-name></italic>, and <italic><tp:taxon-name><tp:taxon-name-part taxon-name-part-type="genus" reg="Tityus">T.</tp:taxon-name-part><tp:taxon-name-part taxon-name-part-type="species" reg="trivittatus">trivittatus</tp:taxon-name-part></tp:taxon-name></italic> (females of <italic><tp:taxon-name><tp:taxon-name-part taxon-name-part-type="genus" reg="Tityus">T.</tp:taxon-name-part><tp:taxon-name-part taxon-name-part-type="species" reg="jeanvellardi">jeanvellardi</tp:taxon-name-part></tp:taxon-name></italic>; <italic><tp:taxon-name><tp:taxon-name-part taxon-name-part-type="genus" reg="Tityus">T.</tp:taxon-name-part><tp:taxon-name-part taxon-name-part-type="species" reg="karaja">karaja</tp:taxon-name-part></tp:taxon-name></italic> and <italic><tp:taxon-name><tp:taxon-name-part taxon-name-part-type="genus" reg="Tityus">T.</tp:taxon-name-part><tp:taxon-name-part taxon-name-part-type="species" reg="rupestre">rupestre</tp:taxon-name-part></tp:taxon-name></italic> are unknow) the glandular region occupies a large area of anterior two thirds of the anteriomedian region of the pectinal basal piece of female pectines (e.g., Fig. <xref ref-type="fig" rid="F5">5A, B</xref>).</p><p>Finally, <italic><tp:taxon-name><tp:taxon-name-part taxon-name-part-type="genus" reg="Tityus">Tityus</tp:taxon-name-part><tp:taxon-name-part taxon-name-part-type="species" reg="spelaeus">spelaeus</tp:taxon-name-part></tp:taxon-name></italic> sp. nov. and <italic><tp:taxon-name><tp:taxon-name-part taxon-name-part-type="genus" reg="Tityus">T.</tp:taxon-name-part><tp:taxon-name-part taxon-name-part-type="species" reg="karaja">karaja</tp:taxon-name-part></tp:taxon-name></italic> can be readily distinguished from <italic><tp:taxon-name><tp:taxon-name-part taxon-name-part-type="genus" reg="Tityus">T.</tp:taxon-name-part><tp:taxon-name-part taxon-name-part-type="species" reg="carvalhoi">carvalhoi</tp:taxon-name-part></tp:taxon-name></italic>; <italic><tp:taxon-name><tp:taxon-name-part taxon-name-part-type="genus" reg="Tityus">T.</tp:taxon-name-part><tp:taxon-name-part taxon-name-part-type="species" reg="charreyroni">charreyroni</tp:taxon-name-part></tp:taxon-name></italic>; <italic><tp:taxon-name><tp:taxon-name-part taxon-name-part-type="genus" reg="Tityus">T.</tp:taxon-name-part><tp:taxon-name-part taxon-name-part-type="species" reg="fasciolatus">fasciolatus</tp:taxon-name-part></tp:taxon-name></italic>; <italic><tp:taxon-name><tp:taxon-name-part taxon-name-part-type="genus" reg="Tityus">T.</tp:taxon-name-part><tp:taxon-name-part taxon-name-part-type="species" reg="jeanvellardi">jeanvellardi</tp:taxon-name-part></tp:taxon-name></italic>;<italic><tp:taxon-name><tp:taxon-name-part taxon-name-part-type="genus" reg="Tityus">T.</tp:taxon-name-part><tp:taxon-name-part taxon-name-part-type="species" reg="rupestre">rupestre</tp:taxon-name-part></tp:taxon-name></italic>; <italic><tp:taxon-name><tp:taxon-name-part taxon-name-part-type="genus" reg="Tityus">T.</tp:taxon-name-part><tp:taxon-name-part taxon-name-part-type="species" reg="sylviae">sylviae</tp:taxon-name-part></tp:taxon-name></italic>, and <italic><tp:taxon-name><tp:taxon-name-part taxon-name-part-type="genus" reg="Tityus">T.</tp:taxon-name-part><tp:taxon-name-part taxon-name-part-type="species" reg="trivittatus">trivittatus</tp:taxon-name-part></tp:taxon-name></italic>, based on the presence of residual spots on tergites (Figs <xref ref-type="fig" rid="F7">7</xref>, <xref ref-type="fig" rid="F13">13</xref>), and having the carapace (Figs <xref ref-type="fig" rid="F7">7</xref>, <xref ref-type="fig" rid="F8">8A</xref>) and chericeral manus immaculate (Fig. <xref ref-type="fig" rid="F8">8A</xref>). In contrast, <italic><tp:taxon-name><tp:taxon-name-part taxon-name-part-type="genus" reg="Tityus">T.</tp:taxon-name-part><tp:taxon-name-part taxon-name-part-type="species" reg="charreyroni">charreyroni</tp:taxon-name-part></tp:taxon-name></italic>; <italic><tp:taxon-name><tp:taxon-name-part taxon-name-part-type="genus" reg="Tityus">T.</tp:taxon-name-part><tp:taxon-name-part taxon-name-part-type="species" reg="confluens">confluens</tp:taxon-name-part></tp:taxon-name></italic>; <italic><tp:taxon-name><tp:taxon-name-part taxon-name-part-type="genus" reg="Tityus">T.</tp:taxon-name-part><tp:taxon-name-part taxon-name-part-type="species" reg="fasciolatus">fasciolatus</tp:taxon-name-part></tp:taxon-name></italic>; <italic><tp:taxon-name><tp:taxon-name-part taxon-name-part-type="genus" reg="Tityus">T.</tp:taxon-name-part><tp:taxon-name-part taxon-name-part-type="species" reg="jeanvellardi">jeanvellardi</tp:taxon-name-part></tp:taxon-name></italic>; <italic><tp:taxon-name><tp:taxon-name-part taxon-name-part-type="genus" reg="Tityus">T.</tp:taxon-name-part><tp:taxon-name-part taxon-name-part-type="species" reg="rupestre">rupestre</tp:taxon-name-part></tp:taxon-name></italic>; <italic><tp:taxon-name><tp:taxon-name-part taxon-name-part-type="genus" reg="Tityus">T.</tp:taxon-name-part><tp:taxon-name-part taxon-name-part-type="species" reg="sylviae">sylviae</tp:taxon-name-part></tp:taxon-name></italic>, and <italic><tp:taxon-name><tp:taxon-name-part taxon-name-part-type="genus" reg="Tityus">T.</tp:taxon-name-part><tp:taxon-name-part taxon-name-part-type="species" reg="trivittatus">trivittatus</tp:taxon-name-part></tp:taxon-name></italic> have the carapace and tergites moderately covered with brownish spots and the cheliceral manus with reticulations (except <italic><tp:taxon-name><tp:taxon-name-part taxon-name-part-type="genus" reg="Tityus">T.</tp:taxon-name-part><tp:taxon-name-part taxon-name-part-type="species" reg="jeanvellardi">jeanvellardi</tp:taxon-name-part></tp:taxon-name></italic> that exhibit a cheliceral manus immaculate).</p><fig id="F7" position="float" orientation="portrait"><object-id xmlns:xlink="http://www.w3.org/1999/xlink" content-type="doi" xlink:type="simple">10.3897/zookeys.1075.67459.figure7</object-id><object-id xmlns:xlink="http://www.w3.org/1999/xlink" content-type="arpha" xlink:type="simple">E2F77B9F-B1E0-582F-A7FB-18B1CCD9F05A</object-id><label>Figure 7.</label><caption><p><tp:taxon-name><tp:taxon-name-part taxon-name-part-type="genus" reg="Tityus">Tityus</tp:taxon-name-part> (<tp:taxon-name-part taxon-name-part-type="subgenus" reg="Tityus">Tityus</tp:taxon-name-part>) <tp:taxon-name-part taxon-name-part-type="species" reg="spelaeus">spelaeus</tp:taxon-name-part></tp:taxon-name> sp. nov., female holotype (<named-content xmlns:xlink="http://www.w3.org/1999/xlink" content-type="dwc:institutional_code" xlink:type="simple">MZSP</named-content> 74633) <bold>A</bold> dorsal view <bold>B</bold> ventral view. Scale bars: 10 mm.</p></caption><graphic xmlns:xlink="http://www.w3.org/1999/xlink" xlink:href="zookeys-1075-033-g007.jpg" position="float" orientation="portrait" xlink:type="simple" id="oo_619813.jpg"><uri content-type="original_file" xlink:type="simple">https://binary.pensoft.net/fig/619813</uri></graphic></fig></tp:treatment-sec><tp:treatment-sec sec-type="remarks" id="SECID0EXLAK"><title>Remarks.</title><p>In an unpublished comprehensive phylogenetic analysis of <italic><tp:taxon-name><tp:taxon-name-part taxon-name-part-type="genus" reg="Tityus">Tityus</tp:taxon-name-part></tp:taxon-name></italic> (<xref ref-type="bibr" rid="B50">Moreno-González 2021</xref>), the <italic><tp:taxon-name><tp:taxon-name-part taxon-name-part-type="genus" reg="Tityus">Tityus</tp:taxon-name-part><tp:taxon-name-part taxon-name-part-type="species" reg="trivittatus">trivittatus</tp:taxon-name-part></tp:taxon-name></italic> species-group was one of the most morphologically homogeneous species-groups of the genus. In fact, no somatic character of the morphological matrix (~164 chars) was optimized as a synapomorphy in the nodes within the clade representing the <italic><tp:taxon-name><tp:taxon-name-part taxon-name-part-type="genus" reg="Tityus">Tityus</tp:taxon-name-part><tp:taxon-name-part taxon-name-part-type="species" reg="trivittatus">trivittatus</tp:taxon-name-part></tp:taxon-name></italic> species-group. Instead, those nodes were solely supported by unambiguous molecular synapomorphies. It is worth mentioning that, although coloration patterns presented high levels of homoplasy, they also showed significant differences at the species level, and the diagnosis of <italic><tp:taxon-name><tp:taxon-name-part taxon-name-part-type="genus" reg="Tityus">Tityus</tp:taxon-name-part><tp:taxon-name-part taxon-name-part-type="species" reg="spelaeus">spelaeus</tp:taxon-name-part></tp:taxon-name></italic> sp. nov. is based on this background knowledge. Nonetheless, additional studies including molecular and phenotypical evidence of poorly described species from the Central region of Brazil are required to untangle the phylogeny of this cryptic species complex.</p><fig id="F8" position="float" orientation="portrait"><object-id xmlns:xlink="http://www.w3.org/1999/xlink" content-type="doi" xlink:type="simple">10.3897/zookeys.1075.67459.figure8</object-id><object-id xmlns:xlink="http://www.w3.org/1999/xlink" content-type="arpha" xlink:type="simple">C8B0FC71-B630-54D2-A30B-DA8903A834E8</object-id><label>Figure 8.</label><caption><p><tp:taxon-name><tp:taxon-name-part taxon-name-part-type="genus" reg="Tityus">Tityus</tp:taxon-name-part> (<tp:taxon-name-part taxon-name-part-type="subgenus" reg="Tityus">Tityus</tp:taxon-name-part>) <tp:taxon-name-part taxon-name-part-type="species" reg="spelaeus">spelaeus</tp:taxon-name-part></tp:taxon-name> sp. nov., female holotype (<named-content xmlns:xlink="http://www.w3.org/1999/xlink" content-type="dwc:institutional_code" xlink:type="simple">MZSP</named-content> 74633), carapace, dorsal view <bold>A</bold> white light <bold>B</bold> UV light. Scale bars: 2 mm.</p></caption><graphic xmlns:xlink="http://www.w3.org/1999/xlink" xlink:href="zookeys-1075-033-g008.jpg" position="float" orientation="portrait" xlink:type="simple" id="oo_619814.jpg"><uri content-type="original_file" xlink:type="simple">https://binary.pensoft.net/fig/619814</uri></graphic></fig><p>On the other hand, <italic><tp:taxon-name><tp:taxon-name-part taxon-name-part-type="genus" reg="Tityus">Tityus</tp:taxon-name-part><tp:taxon-name-part taxon-name-part-type="species" reg="karaja">karaja</tp:taxon-name-part></tp:taxon-name></italic> Lourenço, 2016 was described based on a single male collected in 1929 in the region that corresponds to the northern portion of the state of Goiás, Brazil. According to the brief description of <xref ref-type="bibr" rid="B37">Lourenço (2016)</xref>, <italic><tp:taxon-name><tp:taxon-name-part taxon-name-part-type="genus" reg="Tityus">Tityus</tp:taxon-name-part><tp:taxon-name-part taxon-name-part-type="species" reg="karaja">karaja</tp:taxon-name-part></tp:taxon-name></italic> could share a similar body coloration pattern to that of <italic><tp:taxon-name><tp:taxon-name-part taxon-name-part-type="genus" reg="Tityus">T.</tp:taxon-name-part><tp:taxon-name-part taxon-name-part-type="species" reg="spelaeus">spelaeus</tp:taxon-name-part></tp:taxon-name></italic>. However, given that the male of <italic><tp:taxon-name><tp:taxon-name-part taxon-name-part-type="genus" reg="Tityus">T.</tp:taxon-name-part><tp:taxon-name-part taxon-name-part-type="species" reg="karaja">karaja</tp:taxon-name-part></tp:taxon-name></italic> is almost a hundred years old, the coloration needs to be corroborated with fresh specimens. Despite this, according to <xref ref-type="bibr" rid="B37">Lourenço’s (2016</xref>: fig. 5) illustration, the subaculear tubercle of <italic><tp:taxon-name><tp:taxon-name-part taxon-name-part-type="genus" reg="Tityus">T.</tp:taxon-name-part><tp:taxon-name-part taxon-name-part-type="species" reg="karaja">karaja</tp:taxon-name-part></tp:taxon-name></italic> is conical, small, and coarse, pointing towards the middle of the aculeus, whereas in <italic><tp:taxon-name><tp:taxon-name-part taxon-name-part-type="genus" reg="Tityus">T.</tp:taxon-name-part><tp:taxon-name-part taxon-name-part-type="species" reg="spelaeus">spelaeus</tp:taxon-name-part></tp:taxon-name></italic> sp. nov. it points towards the tip of the aculeus (Fig. <xref ref-type="fig" rid="F12">12A</xref>).</p></tp:treatment-sec><tp:treatment-sec sec-type="description" id="SECID0E4QAK"><title>Description.</title><p>Based on the female holotype (<named-content xmlns:xlink="http://www.w3.org/1999/xlink" content-type="dwc:institutional_code" xlink:type="simple">MZSP</named-content> 74633). Male unknown.</p><p>Total length. Female: 53.52 mm (measurements in Table <xref ref-type="table" rid="T4">4</xref>).</p><table-wrap id="T4" position="float" orientation="portrait"><label>Table 4.</label><caption><p>Measurements (mm) of <italic><tp:taxon-name><tp:taxon-name-part taxon-name-part-type="genus" reg="Tityus">Tityus</tp:taxon-name-part><tp:taxon-name-part taxon-name-part-type="species" reg="spelaeus">spelaeus</tp:taxon-name-part></tp:taxon-name></italic> sp. nov.</p></caption><table id="TID0EZRAK" rules="all"><tbody><tr><th rowspan="2" colspan="1">Structure</th><th rowspan="2" colspan="1">Measure</th><th rowspan="1" colspan="1">Female holotype</th><th rowspan="1" colspan="1">Female paratype # 1</th><th rowspan="1" colspan="1">Female paratype # 2</th><th rowspan="1" colspan="1">Female paratype #4</th><th rowspan="1" colspan="1">Female paratype #5</th><th rowspan="1" colspan="1">Female paratype</th><th rowspan="1" colspan="1">Female paratype</th><th rowspan="1" colspan="1">Female paratype</th><th rowspan="1" colspan="1">Female paratype</th><th rowspan="1" colspan="1">Female paratype</th><th rowspan="1" colspan="1">Female paratype</th><th rowspan="1" colspan="1">Female paratype</th><th rowspan="1" colspan="1">Female paratype</th><th rowspan="1" colspan="1">Female paratype</th><th rowspan="1" colspan="1">Female paratype</th><th rowspan="1" colspan="1">Female paratype</th><th rowspan="1" colspan="1">Female paratype</th></tr><tr><th rowspan="1" colspan="1"><named-content xmlns:xlink="http://www.w3.org/1999/xlink" content-type="dwc:institutional_code" xlink:type="simple">MZSP</named-content> 74633</th><th rowspan="1" colspan="1"><named-content xmlns:xlink="http://www.w3.org/1999/xlink" content-type="dwc:institutional_code" xlink:type="simple">MZSP</named-content> 74633</th><th rowspan="1" colspan="1"><named-content xmlns:xlink="http://www.w3.org/1999/xlink" content-type="dwc:institutional_code" xlink:type="simple">MZSP</named-content> 74633</th><th rowspan="1" colspan="1"><named-content xmlns:xlink="http://www.w3.org/1999/xlink" content-type="dwc:institutional_code" xlink:type="simple">MZSP</named-content> 74633</th><th rowspan="1" colspan="1"><named-content xmlns:xlink="http://www.w3.org/1999/xlink" content-type="dwc:institutional_code" xlink:type="simple">MZSP</named-content> 74633</th><th rowspan="1" colspan="1"><named-content xmlns:xlink="http://www.w3.org/1999/xlink" content-type="dwc:institutional_code" xlink:type="simple">MZSP</named-content> 52228</th><th rowspan="1" colspan="1"><named-content xmlns:xlink="http://www.w3.org/1999/xlink" content-type="dwc:institutional_code" xlink:type="simple">MZSP</named-content> 52229</th><th rowspan="1" colspan="1"><named-content xmlns:xlink="http://www.w3.org/1999/xlink" content-type="dwc:institutional_code" xlink:type="simple">MZSP</named-content> 52230</th><th rowspan="1" colspan="1"><named-content xmlns:xlink="http://www.w3.org/1999/xlink" content-type="dwc:institutional_code" xlink:type="simple">MZSP</named-content> 52231</th><th rowspan="1" colspan="1">LES014668</th><th rowspan="1" colspan="1">LES014669</th><th rowspan="1" colspan="1">LES014670</th><th rowspan="1" colspan="1">LES014671</th><th rowspan="1" colspan="1">LES014672</th><th rowspan="1" colspan="1">LES014673</th><th rowspan="1" colspan="1">LES014673</th><th rowspan="1" colspan="1">LES014673</th></tr><tr><td rowspan="1" colspan="1">Total length</td><td rowspan="1" colspan="1">–</td><td rowspan="1" colspan="1">53.52</td><td rowspan="1" colspan="1">51.29</td><td rowspan="1" colspan="1">57.89</td><td rowspan="1" colspan="1">51.06</td><td rowspan="1" colspan="1">51.70</td><td rowspan="1" colspan="1">48.30</td><td rowspan="1" colspan="1">49.64</td><td rowspan="1" colspan="1">51.41</td><td rowspan="1" colspan="1">49.90</td><td rowspan="1" colspan="1">57.98</td><td rowspan="1" colspan="1">53.69</td><td rowspan="1" colspan="1">53.84</td><td rowspan="1" colspan="1">54.19</td><td rowspan="1" colspan="1">54.40</td><td rowspan="1" colspan="1">50.75</td><td rowspan="1" colspan="1">52.02</td><td rowspan="1" colspan="1">54.29</td></tr><tr><td rowspan="1" colspan="1">Carapace</td><td rowspan="1" colspan="1">length</td><td rowspan="1" colspan="1">6.00</td><td rowspan="1" colspan="1">5.84</td><td rowspan="1" colspan="1">6.40</td><td rowspan="1" colspan="1">5.68</td><td rowspan="1" colspan="1">5.68</td><td rowspan="1" colspan="1">5.57</td><td rowspan="1" colspan="1">5.57</td><td rowspan="1" colspan="1">5.71</td><td rowspan="1" colspan="1">5.57</td><td rowspan="1" colspan="1">6.45</td><td rowspan="1" colspan="1">5.83</td><td rowspan="1" colspan="1">5.98</td><td rowspan="1" colspan="1">6.06</td><td rowspan="1" colspan="1">6.20</td><td rowspan="1" colspan="1">5.57</td><td rowspan="1" colspan="1">5.73</td><td rowspan="1" colspan="1">6.07</td></tr><tr><td rowspan="1" colspan="1">Carapace</td><td rowspan="1" colspan="1">anterior width</td><td rowspan="1" colspan="1">4.08</td><td rowspan="1" colspan="1">3.76</td><td rowspan="1" colspan="1">4.32</td><td rowspan="1" colspan="1">3.84</td><td rowspan="1" colspan="1">3.84</td><td rowspan="1" colspan="1">3.71</td><td rowspan="1" colspan="1">3.57</td><td rowspan="1" colspan="1">3.86</td><td rowspan="1" colspan="1">3.71</td><td rowspan="1" colspan="1">3.33</td><td rowspan="1" colspan="1">3.08</td><td rowspan="1" colspan="1">3.09</td><td rowspan="1" colspan="1">3.13</td><td rowspan="1" colspan="1">3.28</td><td rowspan="1" colspan="1">2.89</td><td rowspan="1" colspan="1">3.01</td><td rowspan="1" colspan="1">3.10</td></tr><tr><td rowspan="1" colspan="1">Carapace</td><td rowspan="1" colspan="1">posterior width</td><td rowspan="1" colspan="1">6.64</td><td rowspan="1" colspan="1">6.48</td><td rowspan="1" colspan="1">7.12</td><td rowspan="1" colspan="1">6.24</td><td rowspan="1" colspan="1">6.24</td><td rowspan="1" colspan="1">6.00</td><td rowspan="1" colspan="1">5.57</td><td rowspan="1" colspan="1">6.29</td><td rowspan="1" colspan="1">5.71</td><td rowspan="1" colspan="1">6.53</td><td rowspan="1" colspan="1">6.09</td><td rowspan="1" colspan="1">6.08</td><td rowspan="1" colspan="1">6.10</td><td rowspan="1" colspan="1">6.32</td><td rowspan="1" colspan="1">5.84</td><td rowspan="1" colspan="1">5.92</td><td rowspan="1" colspan="1">6.21</td></tr><tr><td rowspan="1" colspan="1">Carapace</td><td rowspan="1" colspan="1">eye diameter</td><td rowspan="1" colspan="1">0.45</td><td rowspan="1" colspan="1">0.48</td><td rowspan="1" colspan="1">0.48</td><td rowspan="1" colspan="1">0.45</td><td rowspan="1" colspan="1">0.45</td><td rowspan="1" colspan="1">0.40</td><td rowspan="1" colspan="1">0.40</td><td rowspan="1" colspan="1">0.43</td><td rowspan="1" colspan="1">0.47</td><td rowspan="1" colspan="1">0.47</td><td rowspan="1" colspan="1">0.44</td><td rowspan="1" colspan="1">0.44</td><td rowspan="1" colspan="1">0.46</td><td rowspan="1" colspan="1">0.43</td><td rowspan="1" colspan="1">0.40</td><td rowspan="1" colspan="1">0.41</td><td rowspan="1" colspan="1">0.43</td></tr><tr><td rowspan="1" colspan="1">Carapace</td><td rowspan="1" colspan="1">interocular distance</td><td rowspan="1" colspan="1">0.53</td><td rowspan="1" colspan="1">0.50</td><td rowspan="1" colspan="1">0.55</td><td rowspan="1" colspan="1">0.48</td><td rowspan="1" colspan="1">0.48</td><td rowspan="1" colspan="1">0.47</td><td rowspan="1" colspan="1">0.47</td><td rowspan="1" colspan="1">0.50</td><td rowspan="1" colspan="1">0.53</td><td rowspan="1" colspan="1">0.54</td><td rowspan="1" colspan="1">0.53</td><td rowspan="1" colspan="1">0.49</td><td rowspan="1" colspan="1">0.54</td><td rowspan="1" colspan="1">0.55</td><td rowspan="1" colspan="1">0.54</td><td rowspan="1" colspan="1">0.47</td><td rowspan="1" colspan="1">0.59</td></tr><tr><td rowspan="1" colspan="1">Carapace</td><td rowspan="1" colspan="1">ocular diada width</td><td rowspan="1" colspan="1">1.20</td><td rowspan="1" colspan="1">1.28</td><td rowspan="1" colspan="1">1.36</td><td rowspan="1" colspan="1">1.20</td><td rowspan="1" colspan="1">1.20</td><td rowspan="1" colspan="1">1.13</td><td rowspan="1" colspan="1">1.17</td><td rowspan="1" colspan="1">1.20</td><td rowspan="1" colspan="1">1.17</td><td rowspan="1" colspan="1">1.26</td><td rowspan="1" colspan="1">1.21</td><td rowspan="1" colspan="1">1.24</td><td rowspan="1" colspan="1">1.21</td><td rowspan="1" colspan="1">1.23</td><td rowspan="1" colspan="1">1.13</td><td rowspan="1" colspan="1">1.18</td><td rowspan="1" colspan="1">1.19</td></tr><tr><td rowspan="1" colspan="1">Tergite I</td><td rowspan="1" colspan="1">length</td><td rowspan="1" colspan="1">1.12</td><td rowspan="1" colspan="1">1.08</td><td rowspan="1" colspan="1">1.08</td><td rowspan="1" colspan="1">1.00</td><td rowspan="1" colspan="1">1.00</td><td rowspan="1" colspan="1">1.00</td><td rowspan="1" colspan="1">1.07</td><td rowspan="1" colspan="1">1.00</td><td rowspan="1" colspan="1">0.87</td><td rowspan="1" colspan="1">1.24</td><td rowspan="1" colspan="1">1.16</td><td rowspan="1" colspan="1">1.18</td><td rowspan="1" colspan="1">1.16</td><td rowspan="1" colspan="1">1.14</td><td rowspan="1" colspan="1">1.09</td><td rowspan="1" colspan="1">1.01</td><td rowspan="1" colspan="1">1.17</td></tr><tr><td rowspan="1" colspan="1">Tergite II</td><td rowspan="1" colspan="1">length</td><td rowspan="1" colspan="1">1.44</td><td rowspan="1" colspan="1">1.28</td><td rowspan="1" colspan="1">1.52</td><td rowspan="1" colspan="1">1.24</td><td rowspan="1" colspan="1">1.24</td><td rowspan="1" colspan="1">1.27</td><td rowspan="1" colspan="1">1.27</td><td rowspan="1" colspan="1">1.27</td><td rowspan="1" colspan="1">1.00</td><td rowspan="1" colspan="1">1.50</td><td rowspan="1" colspan="1">1.32</td><td rowspan="1" colspan="1">1.44</td><td rowspan="1" colspan="1">1.42</td><td rowspan="1" colspan="1">1.35</td><td rowspan="1" colspan="1">1.23</td><td rowspan="1" colspan="1">1.31</td><td rowspan="1" colspan="1">1.41</td></tr><tr><td rowspan="1" colspan="1">Tergite III</td><td rowspan="1" colspan="1">length</td><td rowspan="1" colspan="1">1.76</td><td rowspan="1" colspan="1">1.60</td><td rowspan="1" colspan="1">1.88</td><td rowspan="1" colspan="1">1.56</td><td rowspan="1" colspan="1">1.68</td><td rowspan="1" colspan="1">1.47</td><td rowspan="1" colspan="1">1.73</td><td rowspan="1" colspan="1">1.60</td><td rowspan="1" colspan="1">1.67</td><td rowspan="1" colspan="1">1.88</td><td rowspan="1" colspan="1">1.77</td><td rowspan="1" colspan="1">1.68</td><td rowspan="1" colspan="1">1.61</td><td rowspan="1" colspan="1">1.68</td><td rowspan="1" colspan="1">1.64</td><td rowspan="1" colspan="1">1.67</td><td rowspan="1" colspan="1">1.76</td></tr><tr><td rowspan="1" colspan="1">Tergite IV</td><td rowspan="1" colspan="1">length</td><td rowspan="1" colspan="1">2.20</td><td rowspan="1" colspan="1">2.00</td><td rowspan="1" colspan="1">2.32</td><td rowspan="1" colspan="1">2.08</td><td rowspan="1" colspan="1">2.04</td><td rowspan="1" colspan="1">1.87</td><td rowspan="1" colspan="1">2.00</td><td rowspan="1" colspan="1">2.07</td><td rowspan="1" colspan="1">1.93</td><td rowspan="1" colspan="1">2.35</td><td rowspan="1" colspan="1">2.16</td><td rowspan="1" colspan="1">2.20</td><td rowspan="1" colspan="1">2.01</td><td rowspan="1" colspan="1">2.10</td><td rowspan="1" colspan="1">1.94</td><td rowspan="1" colspan="1">2.00</td><td rowspan="1" colspan="1">2.06</td></tr><tr><td rowspan="1" colspan="1">Tergite V</td><td rowspan="1" colspan="1">length</td><td rowspan="1" colspan="1">2.32</td><td rowspan="1" colspan="1">2.20</td><td rowspan="1" colspan="1">2.60</td><td rowspan="1" colspan="1">2.28</td><td rowspan="1" colspan="1">2.24</td><td rowspan="1" colspan="1">2.07</td><td rowspan="1" colspan="1">2.20</td><td rowspan="1" colspan="1">2.20</td><td rowspan="1" colspan="1">2.33</td><td rowspan="1" colspan="1">2.52</td><td rowspan="1" colspan="1">2.44</td><td rowspan="1" colspan="1">2.34</td><td rowspan="1" colspan="1">2.33</td><td rowspan="1" colspan="1">2.28</td><td rowspan="1" colspan="1">2.19</td><td rowspan="1" colspan="1">2.28</td><td rowspan="1" colspan="1">2.38</td></tr><tr><td rowspan="1" colspan="1">Tergite <abbrev xmlns:xlink="http://www.w3.org/1999/xlink" xlink:title="ventrointernal" id="ABBRID0EHNBK" xlink:type="simple">VI</abbrev></td><td rowspan="1" colspan="1">length</td><td rowspan="1" colspan="1">2.68</td><td rowspan="1" colspan="1">2.40</td><td rowspan="1" colspan="1">2.84</td><td rowspan="1" colspan="1">2.44</td><td rowspan="1" colspan="1">2.52</td><td rowspan="1" colspan="1">2.27</td><td rowspan="1" colspan="1">2.40</td><td rowspan="1" colspan="1">2.40</td><td rowspan="1" colspan="1">2.53</td><td rowspan="1" colspan="1">2.74</td><td rowspan="1" colspan="1">2.56</td><td rowspan="1" colspan="1">2.58</td><td rowspan="1" colspan="1">2.48</td><td rowspan="1" colspan="1">2.51</td><td rowspan="1" colspan="1">2.44</td><td rowspan="1" colspan="1">2.47</td><td rowspan="1" colspan="1">2.56</td></tr><tr><td rowspan="1" colspan="1">Tergite VII</td><td rowspan="1" colspan="1">length</td><td rowspan="1" colspan="1">3.88</td><td rowspan="1" colspan="1">3.96</td><td rowspan="1" colspan="1">4.20</td><td rowspan="1" colspan="1">3.80</td><td rowspan="1" colspan="1">3.84</td><td rowspan="1" colspan="1">3.60</td><td rowspan="1" colspan="1">3.80</td><td rowspan="1" colspan="1">4.07</td><td rowspan="1" colspan="1">3.80</td><td rowspan="1" colspan="1">4.60</td><td rowspan="1" colspan="1">4.09</td><td rowspan="1" colspan="1">4.06</td><td rowspan="1" colspan="1">4.05</td><td rowspan="1" colspan="1">4.11</td><td rowspan="1" colspan="1">4.01</td><td rowspan="1" colspan="1">3.83</td><td rowspan="1" colspan="1">4.28</td></tr><tr><td rowspan="1" colspan="1">Mesosoma</td><td rowspan="1" colspan="1">total length (tergites)</td><td rowspan="1" colspan="1">15.40</td><td rowspan="1" colspan="1">14.52</td><td rowspan="1" colspan="1">16.44</td><td rowspan="1" colspan="1">14.40</td><td rowspan="1" colspan="1">14.56</td><td rowspan="1" colspan="1">13.53</td><td rowspan="1" colspan="1">14.47</td><td rowspan="1" colspan="1">14.60</td><td rowspan="1" colspan="1">14.13</td><td rowspan="1" colspan="1">16.83</td><td rowspan="1" colspan="1">15.50</td><td rowspan="1" colspan="1">15.48</td><td rowspan="1" colspan="1">15.06</td><td rowspan="1" colspan="1">15.17</td><td rowspan="1" colspan="1">14.54</td><td rowspan="1" colspan="1">14.57</td><td rowspan="1" colspan="1">15.62</td></tr><tr><td rowspan="1" colspan="1">Metasoma I</td><td rowspan="1" colspan="1">length</td><td rowspan="1" colspan="1">3.55</td><td rowspan="1" colspan="1">3.55</td><td rowspan="1" colspan="1">3.75</td><td rowspan="1" colspan="1">3.55</td><td rowspan="1" colspan="1">3.55</td><td rowspan="1" colspan="1">3.30</td><td rowspan="1" colspan="1">3.50</td><td rowspan="1" colspan="1">3.60</td><td rowspan="1" colspan="1">3.50</td><td rowspan="1" colspan="1">4.00</td><td rowspan="1" colspan="1">3.67</td><td rowspan="1" colspan="1">3.63</td><td rowspan="1" colspan="1">3.66</td><td rowspan="1" colspan="1">3.71</td><td rowspan="1" colspan="1">3.49</td><td rowspan="1" colspan="1">3.56</td><td rowspan="1" colspan="1">3.84</td></tr><tr><td rowspan="1" colspan="1">Metasoma I</td><td rowspan="1" colspan="1">width</td><td rowspan="1" colspan="1">2.85</td><td rowspan="1" colspan="1">2.85</td><td rowspan="1" colspan="1">2.95</td><td rowspan="1" colspan="1">2.35</td><td rowspan="1" colspan="1">2.85</td><td rowspan="1" colspan="1">2.50</td><td rowspan="1" colspan="1">2.70</td><td rowspan="1" colspan="1">2.90</td><td rowspan="1" colspan="1">2.70</td><td rowspan="1" colspan="1">2.99</td><td rowspan="1" colspan="1">2.83</td><td rowspan="1" colspan="1">2.79</td><td rowspan="1" colspan="1">2.88</td><td rowspan="1" colspan="1">2.86</td><td rowspan="1" colspan="1">2.78</td><td rowspan="1" colspan="1">2.76</td><td rowspan="1" colspan="1">2.85</td></tr><tr><td rowspan="1" colspan="1">Metasoma I</td><td rowspan="1" colspan="1">height</td><td rowspan="1" colspan="1">2.60</td><td rowspan="1" colspan="1">2.65</td><td rowspan="1" colspan="1">2.65</td><td rowspan="1" colspan="1">2.85</td><td rowspan="1" colspan="1">2.85</td><td rowspan="1" colspan="1">2.40</td><td rowspan="1" colspan="1">2.50</td><td rowspan="1" colspan="1">2.50</td><td rowspan="1" colspan="1">2.50</td><td rowspan="1" colspan="1">2.83</td><td rowspan="1" colspan="1">2.62</td><td rowspan="1" colspan="1">2.62</td><td rowspan="1" colspan="1">2.66</td><td rowspan="1" colspan="1">2.70</td><td rowspan="1" colspan="1">2.43</td><td rowspan="1" colspan="1">2.50</td><td rowspan="1" colspan="1">2.63</td></tr><tr><td rowspan="1" colspan="1">Metasoma II</td><td rowspan="1" colspan="1">length</td><td rowspan="1" colspan="1">4.55</td><td rowspan="1" colspan="1">4.40</td><td rowspan="1" colspan="1">4.80</td><td rowspan="1" colspan="1">4.35</td><td rowspan="1" colspan="1">4.50</td><td rowspan="1" colspan="1">4.20</td><td rowspan="1" colspan="1">4.30</td><td rowspan="1" colspan="1">4.50</td><td rowspan="1" colspan="1">4.30</td><td rowspan="1" colspan="1">4.97</td><td rowspan="1" colspan="1">4.57</td><td rowspan="1" colspan="1">4.67</td><td rowspan="1" colspan="1">4.69</td><td rowspan="1" colspan="1">4.71</td><td rowspan="1" colspan="1">4.32</td><td rowspan="1" colspan="1">4.57</td><td rowspan="1" colspan="1">4.64</td></tr><tr><td rowspan="1" colspan="1">Metasoma II</td><td rowspan="1" colspan="1">width</td><td rowspan="1" colspan="1">2.75</td><td rowspan="1" colspan="1">2.70</td><td rowspan="1" colspan="1">3.05</td><td rowspan="1" colspan="1">2.20</td><td rowspan="1" colspan="1">2.75</td><td rowspan="1" colspan="1">2.40</td><td rowspan="1" colspan="1">2.60</td><td rowspan="1" colspan="1">2.70</td><td rowspan="1" colspan="1">2.60</td><td rowspan="1" colspan="1">3.02</td><td rowspan="1" colspan="1">2.75</td><td rowspan="1" colspan="1">2.82</td><td rowspan="1" colspan="1">2.84</td><td rowspan="1" colspan="1">2.89</td><td rowspan="1" colspan="1">2.69</td><td rowspan="1" colspan="1">2.72</td><td rowspan="1" colspan="1">2.77</td></tr><tr><td rowspan="1" colspan="1">Metasoma II</td><td rowspan="1" colspan="1">height</td><td rowspan="1" colspan="1">2.75</td><td rowspan="1" colspan="1">2.70</td><td rowspan="1" colspan="1">2.95</td><td rowspan="1" colspan="1">2.70</td><td rowspan="1" colspan="1">2.85</td><td rowspan="1" colspan="1">2.40</td><td rowspan="1" colspan="1">2.50</td><td rowspan="1" colspan="1">2.60</td><td rowspan="1" colspan="1">2.50</td><td rowspan="1" colspan="1">2.73</td><td rowspan="1" colspan="1">2.54</td><td rowspan="1" colspan="1">2.45</td><td rowspan="1" colspan="1">2.51</td><td rowspan="1" colspan="1">2.59</td><td rowspan="1" colspan="1">2.44</td><td rowspan="1" colspan="1">2.48</td><td rowspan="1" colspan="1">2.60</td></tr><tr><td rowspan="1" colspan="1">Metasoma III</td><td rowspan="1" colspan="1">length</td><td rowspan="1" colspan="1">5.20</td><td rowspan="1" colspan="1">5.00</td><td rowspan="1" colspan="1">5.50</td><td rowspan="1" colspan="1">4.90</td><td rowspan="1" colspan="1">5.00</td><td rowspan="1" colspan="1">4.70</td><td rowspan="1" colspan="1">4.80</td><td rowspan="1" colspan="1">5.00</td><td rowspan="1" colspan="1">4.90</td><td rowspan="1" colspan="1">5.44</td><td rowspan="1" colspan="1">5.19</td><td rowspan="1" colspan="1">5.10</td><td rowspan="1" colspan="1">5.28</td><td rowspan="1" colspan="1">5.21</td><td rowspan="1" colspan="1">4.68</td><td rowspan="1" colspan="1">4.96</td><td rowspan="1" colspan="1">5.05</td></tr><tr><td rowspan="1" colspan="1">Metasoma III</td><td rowspan="1" colspan="1">width</td><td rowspan="1" colspan="1">2.85</td><td rowspan="1" colspan="1">2.70</td><td rowspan="1" colspan="1">3.20</td><td rowspan="1" colspan="1">2.25</td><td rowspan="1" colspan="1">2.80</td><td rowspan="1" colspan="1">2.40</td><td rowspan="1" colspan="1">2.70</td><td rowspan="1" colspan="1">2.70</td><td rowspan="1" colspan="1">2.60</td><td rowspan="1" colspan="1">3.09</td><td rowspan="1" colspan="1">2.77</td><td rowspan="1" colspan="1">2.79</td><td rowspan="1" colspan="1">2.83</td><td rowspan="1" colspan="1">2.88</td><td rowspan="1" colspan="1">2.67</td><td rowspan="1" colspan="1">2.79</td><td rowspan="1" colspan="1">2.95</td></tr><tr><td rowspan="1" colspan="1">Metasoma III</td><td rowspan="1" colspan="1">height</td><td rowspan="1" colspan="1">2.90</td><td rowspan="1" colspan="1">2.60</td><td rowspan="1" colspan="1">3.00</td><td rowspan="1" colspan="1">2.85</td><td rowspan="1" colspan="1">2.85</td><td rowspan="1" colspan="1">2.40</td><td rowspan="1" colspan="1">2.40</td><td rowspan="1" colspan="1">2.50</td><td rowspan="1" colspan="1">2.60</td><td rowspan="1" colspan="1">2.81</td><td rowspan="1" colspan="1">2.53</td><td rowspan="1" colspan="1">2.54</td><td rowspan="1" colspan="1">2.60</td><td rowspan="1" colspan="1">2.63</td><td rowspan="1" colspan="1">2.52</td><td rowspan="1" colspan="1">2.50</td><td rowspan="1" colspan="1">2.58</td></tr><tr><td rowspan="1" colspan="1">Metasoma IV</td><td rowspan="1" colspan="1">length</td><td rowspan="1" colspan="1">5.75</td><td rowspan="1" colspan="1">5.50</td><td rowspan="1" colspan="1">6.50</td><td rowspan="1" colspan="1">5.50</td><td rowspan="1" colspan="1">5.60</td><td rowspan="1" colspan="1">5.20</td><td rowspan="1" colspan="1">5.40</td><td rowspan="1" colspan="1">5.60</td><td rowspan="1" colspan="1">5.50</td><td rowspan="1" colspan="1">6.25</td><td rowspan="1" colspan="1">5.88</td><td rowspan="1" colspan="1">5.81</td><td rowspan="1" colspan="1">5.80</td><td rowspan="1" colspan="1">5.87</td><td rowspan="1" colspan="1">5.51</td><td rowspan="1" colspan="1">5.79</td><td rowspan="1" colspan="1">5.82</td></tr><tr><td rowspan="1" colspan="1">Metasoma IV</td><td rowspan="1" colspan="1">width</td><td rowspan="1" colspan="1">2.85</td><td rowspan="1" colspan="1">2.75</td><td rowspan="1" colspan="1">3.25</td><td rowspan="1" colspan="1">2.25</td><td rowspan="1" colspan="1">2.85</td><td rowspan="1" colspan="1">2.50</td><td rowspan="1" colspan="1">2.60</td><td rowspan="1" colspan="1">2.80</td><td rowspan="1" colspan="1">2.60</td><td rowspan="1" colspan="1">3.10</td><td rowspan="1" colspan="1">2.77</td><td rowspan="1" colspan="1">2.77</td><td rowspan="1" colspan="1">2.87</td><td rowspan="1" colspan="1">2.87</td><td rowspan="1" colspan="1">2.68</td><td rowspan="1" colspan="1">2.77</td><td rowspan="1" colspan="1">2.86</td></tr><tr><td rowspan="1" colspan="1">Metasoma IV</td><td rowspan="1" colspan="1">height</td><td rowspan="1" colspan="1">2.85</td><td rowspan="1" colspan="1">2.50</td><td rowspan="1" colspan="1">3.12</td><td rowspan="1" colspan="1">2.85</td><td rowspan="1" colspan="1">2.85</td><td rowspan="1" colspan="1">2.30</td><td rowspan="1" colspan="1">2.40</td><td rowspan="1" colspan="1">2.50</td><td rowspan="1" colspan="1">2.40</td><td rowspan="1" colspan="1">2.77</td><td rowspan="1" colspan="1">2.55</td><td rowspan="1" colspan="1">2.51</td><td rowspan="1" colspan="1">2.49</td><td rowspan="1" colspan="1">2.64</td><td rowspan="1" colspan="1">2.59</td><td rowspan="1" colspan="1">2.51</td><td rowspan="1" colspan="1">2.58</td></tr><tr><td rowspan="1" colspan="1">Metasoma V</td><td rowspan="1" colspan="1">length</td><td rowspan="1" colspan="1">6.83</td><td rowspan="1" colspan="1">6.57</td><td rowspan="1" colspan="1">7.74</td><td rowspan="1" colspan="1">6.70</td><td rowspan="1" colspan="1">6.76</td><td rowspan="1" colspan="1">6.00</td><td rowspan="1" colspan="1">6.10</td><td rowspan="1" colspan="1">6.50</td><td rowspan="1" colspan="1">6.30</td><td rowspan="1" colspan="1">7.24</td><td rowspan="1" colspan="1">6.74</td><td rowspan="1" colspan="1">6.67</td><td rowspan="1" colspan="1">6.93</td><td rowspan="1" colspan="1">6.92</td><td rowspan="1" colspan="1">6.43</td><td rowspan="1" colspan="1">6.58</td><td rowspan="1" colspan="1">6.84</td></tr><tr><td rowspan="1" colspan="1">Metasoma V</td><td rowspan="1" colspan="1">width</td><td rowspan="1" colspan="1">2.93</td><td rowspan="1" colspan="1">2.60</td><td rowspan="1" colspan="1">3.25</td><td rowspan="1" colspan="1">2.86</td><td rowspan="1" colspan="1">2.93</td><td rowspan="1" colspan="1">2.30</td><td rowspan="1" colspan="1">2.50</td><td rowspan="1" colspan="1">2.60</td><td rowspan="1" colspan="1">2.40</td><td rowspan="1" colspan="1">2.91</td><td rowspan="1" colspan="1">2.57</td><td rowspan="1" colspan="1">2.58</td><td rowspan="1" colspan="1">2.59</td><td rowspan="1" colspan="1">2.63</td><td rowspan="1" colspan="1">2.49</td><td rowspan="1" colspan="1">2.57</td><td rowspan="1" colspan="1">2.59</td></tr><tr><td rowspan="1" colspan="1">Metasoma V</td><td rowspan="1" colspan="1">height</td><td rowspan="1" colspan="1">2.73</td><td rowspan="1" colspan="1">2.54</td><td rowspan="1" colspan="1">3.12</td><td rowspan="1" colspan="1">2.80</td><td rowspan="1" colspan="1">2.86</td><td rowspan="1" colspan="1">2.30</td><td rowspan="1" colspan="1">2.40</td><td rowspan="1" colspan="1">2.60</td><td rowspan="1" colspan="1">2.40</td><td rowspan="1" colspan="1">2.69</td><td rowspan="1" colspan="1">2.82</td><td rowspan="1" colspan="1">2.50</td><td rowspan="1" colspan="1">2.48</td><td rowspan="1" colspan="1">2.58</td><td rowspan="1" colspan="1">2.41</td><td rowspan="1" colspan="1">2.51</td><td rowspan="1" colspan="1">2.61</td></tr><tr><td rowspan="1" colspan="1">Metasoma</td><td rowspan="1" colspan="1">length</td><td rowspan="1" colspan="1">25.88</td><td rowspan="1" colspan="1">25.02</td><td rowspan="1" colspan="1">28.29</td><td rowspan="1" colspan="1">25.00</td><td rowspan="1" colspan="1">25.41</td><td rowspan="1" colspan="1">18.70</td><td rowspan="1" colspan="1">19.30</td><td rowspan="1" colspan="1">20.20</td><td rowspan="1" colspan="1">19.60</td><td rowspan="1" colspan="1">27.90</td><td rowspan="1" colspan="1">26.05</td><td rowspan="1" colspan="1">25.88</td><td rowspan="1" colspan="1">26.36</td><td rowspan="1" colspan="1">26.42</td><td rowspan="1" colspan="1">24.43</td><td rowspan="1" colspan="1">25.46</td><td rowspan="1" colspan="1">26.19</td></tr><tr><td rowspan="1" colspan="1">Telson</td><td rowspan="1" colspan="1">vesicle length</td><td rowspan="1" colspan="1">3.84</td><td rowspan="1" colspan="1">3.77</td><td rowspan="1" colspan="1">4.23</td><td rowspan="1" colspan="1">3.77</td><td rowspan="1" colspan="1">3.77</td><td rowspan="1" colspan="1">3.40</td><td rowspan="1" colspan="1">3.40</td><td rowspan="1" colspan="1">3.70</td><td rowspan="1" colspan="1">3.50</td><td rowspan="1" colspan="1">3.57</td><td rowspan="1" colspan="1">3.41</td><td rowspan="1" colspan="1">3.38</td><td rowspan="1" colspan="1">3.46</td><td rowspan="1" colspan="1">3.51</td><td rowspan="1" colspan="1">3.33</td><td rowspan="1" colspan="1">3.37</td><td rowspan="1" colspan="1">3.43</td></tr><tr><td rowspan="1" colspan="1">Telson</td><td rowspan="1" colspan="1">vesicle width</td><td rowspan="1" colspan="1">2.21</td><td rowspan="1" colspan="1">1.95</td><td rowspan="1" colspan="1">2.28</td><td rowspan="1" colspan="1">1.95</td><td rowspan="1" colspan="1">1.95</td><td rowspan="1" colspan="1">1.80</td><td rowspan="1" colspan="1">1.90</td><td rowspan="1" colspan="1">2.00</td><td rowspan="1" colspan="1">1.90</td><td rowspan="1" colspan="1">2.10</td><td rowspan="1" colspan="1">1.96</td><td rowspan="1" colspan="1">1.93</td><td rowspan="1" colspan="1">2.05</td><td rowspan="1" colspan="1">2.11</td><td rowspan="1" colspan="1">1.88</td><td rowspan="1" colspan="1">1.89</td><td rowspan="1" colspan="1">2.03</td></tr><tr><td rowspan="1" colspan="1">Telson</td><td rowspan="1" colspan="1">vesicle height</td><td rowspan="1" colspan="1">2.15</td><td rowspan="1" colspan="1">2.08</td><td rowspan="1" colspan="1">2.28</td><td rowspan="1" colspan="1">2.08</td><td rowspan="1" colspan="1">2.02</td><td rowspan="1" colspan="1">1.80</td><td rowspan="1" colspan="1">1.90</td><td rowspan="1" colspan="1">2.00</td><td rowspan="1" colspan="1">1.90</td><td rowspan="1" colspan="1">2.17</td><td rowspan="1" colspan="1">2.01</td><td rowspan="1" colspan="1">2.00</td><td rowspan="1" colspan="1">2.10</td><td rowspan="1" colspan="1">2.12</td><td rowspan="1" colspan="1">1.90</td><td rowspan="1" colspan="1">1.97</td><td rowspan="1" colspan="1">2.11</td></tr><tr><td rowspan="1" colspan="1">Telson</td><td rowspan="1" colspan="1">aculeus length</td><td rowspan="1" colspan="1">2.80</td><td rowspan="1" colspan="1">2.67</td><td rowspan="1" colspan="1">2.99</td><td rowspan="1" colspan="1">2.67</td><td rowspan="1" colspan="1">2.67</td><td rowspan="1" colspan="1">2.50</td><td rowspan="1" colspan="1">2.60</td><td rowspan="1" colspan="1">2.70</td><td rowspan="1" colspan="1">2.60</td><td rowspan="1" colspan="1">2.68</td><td rowspan="1" colspan="1">2.54</td><td rowspan="1" colspan="1">2.53</td><td rowspan="1" colspan="1">2.63</td><td rowspan="1" colspan="1">2.56</td><td rowspan="1" colspan="1">2.52</td><td rowspan="1" colspan="1">2.49</td><td rowspan="1" colspan="1">2.57</td></tr><tr><td rowspan="1" colspan="1">Telson</td><td rowspan="1" colspan="1">total length</td><td rowspan="1" colspan="1">6.24</td><td rowspan="1" colspan="1">5.92</td><td rowspan="1" colspan="1">6.76</td><td rowspan="1" colspan="1">5.98</td><td rowspan="1" colspan="1">6.05</td><td rowspan="1" colspan="1">5.80</td><td rowspan="1" colspan="1">5.50</td><td rowspan="1" colspan="1">5.90</td><td rowspan="1" colspan="1">5.70</td><td rowspan="1" colspan="1">6.80</td><td rowspan="1" colspan="1">6.31</td><td rowspan="1" colspan="1">6.50</td><td rowspan="1" colspan="1">6.71</td><td rowspan="1" colspan="1">6.61</td><td rowspan="1" colspan="1">6.21</td><td rowspan="1" colspan="1">6.26</td><td rowspan="1" colspan="1">6.41</td></tr><tr><td rowspan="1" colspan="1">Metasoma+ Telson</td><td rowspan="1" colspan="1">total length</td><td rowspan="1" colspan="1">32.12</td><td rowspan="1" colspan="1">30.93</td><td rowspan="1" colspan="1">35.05</td><td rowspan="1" colspan="1">30.98</td><td rowspan="1" colspan="1">31.46</td><td rowspan="1" colspan="1">29.20</td><td rowspan="1" colspan="1">29.60</td><td rowspan="1" colspan="1">31.10</td><td rowspan="1" colspan="1">30.20</td><td rowspan="1" colspan="1">34.70</td><td rowspan="1" colspan="1">32.36</td><td rowspan="1" colspan="1">32.38</td><td rowspan="1" colspan="1">33.07</td><td rowspan="1" colspan="1">33.03</td><td rowspan="1" colspan="1">30.64</td><td rowspan="1" colspan="1">31.72</td><td rowspan="1" colspan="1">32.60</td></tr><tr><td rowspan="1" colspan="1">Femur</td><td rowspan="1" colspan="1">length</td><td rowspan="1" colspan="1">6.18</td><td rowspan="1" colspan="1">5.98</td><td rowspan="1" colspan="1">6.70</td><td rowspan="1" colspan="1">6.18</td><td rowspan="1" colspan="1">6.11</td><td rowspan="1" colspan="1">5.60</td><td rowspan="1" colspan="1">5.80</td><td rowspan="1" colspan="1">6.00</td><td rowspan="1" colspan="1">5.90</td><td rowspan="1" colspan="1">6.96</td><td rowspan="1" colspan="1">6.46</td><td rowspan="1" colspan="1">6.51</td><td rowspan="1" colspan="1">6.76</td><td rowspan="1" colspan="1">6.72</td><td rowspan="1" colspan="1">6.39</td><td rowspan="1" colspan="1">6.41</td><td rowspan="1" colspan="1">6.61</td></tr><tr><td rowspan="1" colspan="1">Femur</td><td rowspan="1" colspan="1">width</td><td rowspan="1" colspan="1">1.50</td><td rowspan="1" colspan="1">1.56</td><td rowspan="1" colspan="1">1.76</td><td rowspan="1" colspan="1">1.69</td><td rowspan="1" colspan="1">1.56</td><td rowspan="1" colspan="1">1.40</td><td rowspan="1" colspan="1">1.50</td><td rowspan="1" colspan="1">1.50</td><td rowspan="1" colspan="1">1.50</td><td rowspan="1" colspan="1">1.75</td><td rowspan="1" colspan="1">1.56</td><td rowspan="1" colspan="1">1.61</td><td rowspan="1" colspan="1">1.62</td><td rowspan="1" colspan="1">1.64</td><td rowspan="1" colspan="1">1.54</td><td rowspan="1" colspan="1">1.60</td><td rowspan="1" colspan="1">1.60</td></tr><tr><td rowspan="1" colspan="1">Patella</td><td rowspan="1" colspan="1">length</td><td rowspan="1" colspan="1">6.76</td><td rowspan="1" colspan="1">6.70</td><td rowspan="1" colspan="1">7.28</td><td rowspan="1" colspan="1">6.44</td><td rowspan="1" colspan="1">6.57</td><td rowspan="1" colspan="1">6.00</td><td rowspan="1" colspan="1">6.00</td><td rowspan="1" colspan="1">6.20</td><td rowspan="1" colspan="1">6.30</td><td rowspan="1" colspan="1">6.68</td><td rowspan="1" colspan="1">6.10</td><td rowspan="1" colspan="1">6.12</td><td rowspan="1" colspan="1">6.54</td><td rowspan="1" colspan="1">6.31</td><td rowspan="1" colspan="1">5.78</td><td rowspan="1" colspan="1">6.01</td><td rowspan="1" colspan="1">6.21</td></tr><tr><td rowspan="1" colspan="1">Patella</td><td rowspan="1" colspan="1">width</td><td rowspan="1" colspan="1">2.08</td><td rowspan="1" colspan="1">2.02</td><td rowspan="1" colspan="1">2.02</td><td rowspan="1" colspan="1">2.08</td><td rowspan="1" colspan="1">2.02</td><td rowspan="1" colspan="1">1.80</td><td rowspan="1" colspan="1">1.90</td><td rowspan="1" colspan="1">2.00</td><td rowspan="1" colspan="1">1.90</td><td rowspan="1" colspan="1">2.12</td><td rowspan="1" colspan="1">1.88</td><td rowspan="1" colspan="1">1.93</td><td rowspan="1" colspan="1">2.01</td><td rowspan="1" colspan="1">2.00</td><td rowspan="1" colspan="1">1.85</td><td rowspan="1" colspan="1">1.90</td><td rowspan="1" colspan="1">1.94</td></tr><tr><td rowspan="1" colspan="1">Chela</td><td rowspan="1" colspan="1">length</td><td rowspan="1" colspan="1">11.50</td><td rowspan="1" colspan="1">11.10</td><td rowspan="1" colspan="1">13.00</td><td rowspan="1" colspan="1">11.57</td><td rowspan="1" colspan="1">10.50</td><td rowspan="1" colspan="1">10.40</td><td rowspan="1" colspan="1">10.60</td><td rowspan="1" colspan="1">11.20</td><td rowspan="1" colspan="1">10.90</td><td rowspan="1" colspan="1">12.26</td><td rowspan="1" colspan="1">11.28</td><td rowspan="1" colspan="1">11.25</td><td rowspan="1" colspan="1">11.75</td><td rowspan="1" colspan="1">11.77</td><td rowspan="1" colspan="1">10.79</td><td rowspan="1" colspan="1">11.08</td><td rowspan="1" colspan="1">11.63</td></tr><tr><td rowspan="1" colspan="1">Chela</td><td rowspan="1" colspan="1">width</td><td rowspan="1" colspan="1">2.60</td><td rowspan="1" colspan="1">2.00</td><td rowspan="1" colspan="1">2.47</td><td rowspan="1" colspan="1">2.34</td><td rowspan="1" colspan="1">2.10</td><td rowspan="1" colspan="1">1.80</td><td rowspan="1" colspan="1">2.00</td><td rowspan="1" colspan="1">2.00</td><td rowspan="1" colspan="1">1.90</td><td rowspan="1" colspan="1">2.32</td><td rowspan="1" colspan="1">2.04</td><td rowspan="1" colspan="1">1.96</td><td rowspan="1" colspan="1">2.06</td><td rowspan="1" colspan="1">2.08</td><td rowspan="1" colspan="1">1.90</td><td rowspan="1" colspan="1">2.01</td><td rowspan="1" colspan="1">2.02</td></tr><tr><td rowspan="1" colspan="1">Chela</td><td rowspan="1" colspan="1">height</td><td rowspan="1" colspan="1">2.10</td><td rowspan="1" colspan="1">2.10</td><td rowspan="1" colspan="1">2.73</td><td rowspan="1" colspan="1">2.21</td><td rowspan="1" colspan="1">2.10</td><td rowspan="1" colspan="1">1.80</td><td rowspan="1" colspan="1">2.00</td><td rowspan="1" colspan="1">2.10</td><td rowspan="1" colspan="1">2.00</td><td rowspan="1" colspan="1">2.10</td><td rowspan="1" colspan="1">1.81</td><td rowspan="1" colspan="1">1.85</td><td rowspan="1" colspan="1">1.92</td><td rowspan="1" colspan="1">1.95</td><td rowspan="1" colspan="1">1.84</td><td rowspan="1" colspan="1">1.82</td><td rowspan="1" colspan="1">1.93</td></tr><tr><td rowspan="1" colspan="1">Chela</td><td rowspan="1" colspan="1">movable finger length</td><td rowspan="1" colspan="1">8.00</td><td rowspan="1" colspan="1">7.20</td><td rowspan="1" colspan="1">8.97</td><td rowspan="1" colspan="1">7.80</td><td rowspan="1" colspan="1">7.20</td><td rowspan="1" colspan="1">7.00</td><td rowspan="1" colspan="1">7.00</td><td rowspan="1" colspan="1">7.40</td><td rowspan="1" colspan="1">7.30</td><td rowspan="1" colspan="1">8.29</td><td rowspan="1" colspan="1">7.62</td><td rowspan="1" colspan="1">7.61</td><td rowspan="1" colspan="1">8.01</td><td rowspan="1" colspan="1">8.02</td><td rowspan="1" colspan="1">7.45</td><td rowspan="1" colspan="1">7.51</td><td rowspan="1" colspan="1">7.99</td></tr><tr><td rowspan="1" colspan="1">Chela</td><td rowspan="1" colspan="1">fixed finger length</td><td rowspan="1" colspan="1">6.80</td><td rowspan="1" colspan="1">6.40</td><td rowspan="1" colspan="1">7.67</td><td rowspan="1" colspan="1">6.89</td><td rowspan="1" colspan="1">6.20</td><td rowspan="1" colspan="1">6.20</td><td rowspan="1" colspan="1">6.10</td><td rowspan="1" colspan="1">6.60</td><td rowspan="1" colspan="1">6.40</td><td rowspan="1" colspan="1">7.07</td><td rowspan="1" colspan="1">6.55</td><td rowspan="1" colspan="1">6.74</td><td rowspan="1" colspan="1">7.05</td><td rowspan="1" colspan="1">6.91</td><td rowspan="1" colspan="1">6.17</td><td rowspan="1" colspan="1">6.89</td><td rowspan="1" colspan="1">6.92</td></tr><tr><td rowspan="1" colspan="1">Chela</td><td rowspan="1" colspan="1">palm length</td><td rowspan="1" colspan="1">4.00</td><td rowspan="1" colspan="1">3.80</td><td rowspan="1" colspan="1">4.68</td><td rowspan="1" colspan="1">4.16</td><td rowspan="1" colspan="1">3.90</td><td rowspan="1" colspan="1">3.40</td><td rowspan="1" colspan="1">3.70</td><td rowspan="1" colspan="1">3.70</td><td rowspan="1" colspan="1">3.70</td><td rowspan="1" colspan="1">4.14</td><td rowspan="1" colspan="1">4.11</td><td rowspan="1" colspan="1">4.09</td><td rowspan="1" colspan="1">4.16</td><td rowspan="1" colspan="1">4.15</td><td rowspan="1" colspan="1">3.92</td><td rowspan="1" colspan="1">4.03</td><td rowspan="1" colspan="1">4.03</td></tr></tbody></table></table-wrap></tp:treatment-sec><tp:treatment-sec sec-type="Coloration" id="SECID0EUMDK"><title>Coloration.</title><p>General pattern (in ethanol 70%) (Fig. <xref ref-type="fig" rid="F7">7</xref>): light yellow, without variegated pigmentation. <bold>Carapace</bold> (Figs <xref ref-type="fig" rid="F7">7A</xref>, <xref ref-type="fig" rid="F8">8A</xref>): light yellow; lateral and median eyes, surrounded by black variegated pigments. <bold>Chelicerae</bold> (Figs <xref ref-type="fig" rid="F7">7A</xref>, <xref ref-type="fig" rid="F8">8A</xref>): coxa and hand light yellow, without pigments; fingers, dark reddish-brown. <bold>Mesosoma, coxosternal region, pedipalps, legs</bold> (Fig. <xref ref-type="fig" rid="F7">7A, B</xref>): all light yellow. <bold>Metasoma</bold> (Fig. <xref ref-type="fig" rid="F7">7A, B</xref>): segments light yellow, progressively becoming darker towards the telson. <bold>Telson</bold> (Fig. <xref ref-type="fig" rid="F7">7A, B</xref>): dark yellow; aculeus dark reddish-brown. Live coloration pattern (Fig. <xref ref-type="fig" rid="F13">13A–C</xref>) similar to that of preserved specimens, except for mesosoma with a faint brown median stripe crossing all tergites, telson light reddish-brown, pedipalp chela fingers and metasomal segments IV–V dark reddish-brown.</p></tp:treatment-sec><tp:treatment-sec sec-type="Morphology" id="SECID0EIODK"><title>Morphology.</title><p><bold>Carapace</bold> (Fig. <xref ref-type="fig" rid="F2">2B</xref>): densely covered with fine granulation and few coarse granules; anterior margin with deep median notch; anterior median carinae only feebly marked over anterior 1/3; central lateral, central median, lateral ocular, posterior, posterior median and superciliary carinae, all well-marked; and furrows (anterior median, anterior marginal, central transverse, lateral ocular, supercialiary, posterior transverse, posterior lateral and posterior marginal), all well-marked; ocular tubercle well-marked, located on the anterior half of carapace; median eyes separated by about 0.53 ocular diameters; with three pairs of lateral eyes and two pairs of lateral micro-ocelli.</p><p><bold>Chelicerae</bold> (Fig. <xref ref-type="fig" rid="F8">8B</xref>): dentition characteristic of the family <tp:taxon-name><tp:taxon-name-part taxon-name-part-type="family">Buthidae</tp:taxon-name-part></tp:taxon-name> (<xref ref-type="bibr" rid="B87">Vachon 1963</xref>), densely covered with setae over the internal and ventral surfaces.</p><p><bold>Pedipalps</bold>: Chela, short and slender (female, L/W= 5.5). Orthobothriotaxic pattern Type A, femur with alfa configuration (hand: Eb3:Eb2:Eb1:Esb:Est:Et, fixed finger: eb:esb:est:et:db:dt:it). <bold>Femur</bold> (Fig. <xref ref-type="fig" rid="F9">9A</xref>) with five carinae: <abbrev xmlns:xlink="http://www.w3.org/1999/xlink" xlink:title="ventrointernal" id="ABBRID0EPPDK" xlink:type="simple">VI</abbrev>, <abbrev xmlns:xlink="http://www.w3.org/1999/xlink" xlink:title="dorsointernal" id="ABBRID0ETPDK" xlink:type="simple">DI</abbrev>, <abbrev xmlns:xlink="http://www.w3.org/1999/xlink" xlink:title="dorsoexternal" id="ABBRID0EXPDK" xlink:type="simple">DE</abbrev>, and <abbrev xmlns:xlink="http://www.w3.org/1999/xlink" xlink:title="ventroexternal" id="ABBRID0E2PDK" xlink:type="simple">VE</abbrev> crenulate, <abbrev xmlns:xlink="http://www.w3.org/1999/xlink" xlink:title="externomedian" id="ABBRID0E6PDK" xlink:type="simple">EM</abbrev> serratocrenulate, complete and pronounced, with intercarinal areas densely covered with fine granulation and few coarse granules. <bold>Patella</bold> (Fig. <xref ref-type="fig" rid="F9">9B, C</xref>) with seven carinae: <abbrev xmlns:xlink="http://www.w3.org/1999/xlink" xlink:title="ventrointernal" id="ABBRID0EJQDK" xlink:type="simple">VI</abbrev>, <abbrev xmlns:xlink="http://www.w3.org/1999/xlink" xlink:title="ventroexternal" id="ABBRID0ENQDK" xlink:type="simple">VE</abbrev>, <abbrev xmlns:xlink="http://www.w3.org/1999/xlink" xlink:title="dorsointernal" id="ABBRID0ERQDK" xlink:type="simple">DI</abbrev>, <abbrev xmlns:xlink="http://www.w3.org/1999/xlink" xlink:title="dorsoexternal" id="ABBRID0EVQDK" xlink:type="simple">DE</abbrev>, and <abbrev xmlns:xlink="http://www.w3.org/1999/xlink" xlink:title="externomedian" id="ABBRID0EZQDK" xlink:type="simple">EM</abbrev> complete and crenulate; <abbrev xmlns:xlink="http://www.w3.org/1999/xlink" xlink:title="dorsomedian" id="ABBRID0E4QDK" xlink:type="simple">DM</abbrev> incomplete and crenulate; <abbrev xmlns:xlink="http://www.w3.org/1999/xlink" xlink:title="internomedian" id="ABBRID0EBRDK" xlink:type="simple">IM</abbrev> complete and serratocrenulate, with a short spiniform granule near the segment base; with intercarinal areas densely covered with fine granulation. <bold>Chela</bold> (tibia) (Fig. <xref ref-type="fig" rid="F10">10A–C</xref>) with eight carinae: <abbrev xmlns:xlink="http://www.w3.org/1999/xlink" xlink:title="ventrointernal" id="ABBRID0ELRDK" xlink:type="simple">VI</abbrev>, <abbrev xmlns:xlink="http://www.w3.org/1999/xlink" xlink:title="ventroexternal" id="ABBRID0EPRDK" xlink:type="simple">VE</abbrev>, D, <abbrev xmlns:xlink="http://www.w3.org/1999/xlink" xlink:title="dorsal secondary" id="ABBRID0ETRDK" xlink:type="simple">DS</abbrev>, <abbrev xmlns:xlink="http://www.w3.org/1999/xlink" xlink:title="dorsomarginal" id="ABBRID0EXRDK" xlink:type="simple">DMA</abbrev>, <abbrev xmlns:xlink="http://www.w3.org/1999/xlink" xlink:title="internomedian" id="ABBRID0E2RDK" xlink:type="simple">IM</abbrev>, and <abbrev xmlns:xlink="http://www.w3.org/1999/xlink" xlink:title="external secondary" id="ABBRID0E6RDK" xlink:type="simple">ES</abbrev>, complete and crenulate; <abbrev xmlns:xlink="http://www.w3.org/1999/xlink" xlink:title="secondary accessory" id="ABBRID0EDSDK" xlink:type="simple">SA</abbrev>, incomplete and crenulate, only present on the anterior half of the hand. Pedipalp movable and fixed fingers without basal lobe (Fig. <xref ref-type="fig" rid="F10">10A</xref>). Movable finger with 17–17 rows.</p><fig id="F9" position="float" orientation="portrait"><object-id xmlns:xlink="http://www.w3.org/1999/xlink" content-type="doi" xlink:type="simple">10.3897/zookeys.1075.67459.figure9</object-id><object-id xmlns:xlink="http://www.w3.org/1999/xlink" content-type="arpha" xlink:type="simple">25F884B3-924F-51F9-B4E6-A159F5318FB1</object-id><label>Figure 9.</label><caption><p><tp:taxon-name><tp:taxon-name-part taxon-name-part-type="genus" reg="Tityus">Tityus</tp:taxon-name-part> (<tp:taxon-name-part taxon-name-part-type="subgenus" reg="Tityus">Tityus</tp:taxon-name-part>) <tp:taxon-name-part taxon-name-part-type="species" reg="spelaeus">spelaeus</tp:taxon-name-part></tp:taxon-name> sp. nov., female holotype (<named-content xmlns:xlink="http://www.w3.org/1999/xlink" content-type="dwc:institutional_code" xlink:type="simple">MZSP</named-content> 74633), right pedipalp segments <bold>A</bold> femur, dorsal view <bold>B, C</bold> patella <bold>B</bold> dorsal view <bold>C</bold> external view. Scale bars: 1.5 mm.</p></caption><graphic xmlns:xlink="http://www.w3.org/1999/xlink" xlink:href="zookeys-1075-033-g009.jpg" position="float" orientation="portrait" xlink:type="simple" id="oo_619815.jpg"><uri content-type="original_file" xlink:type="simple">https://binary.pensoft.net/fig/619815</uri></graphic></fig><fig id="F10" position="float" orientation="portrait"><object-id xmlns:xlink="http://www.w3.org/1999/xlink" content-type="doi" xlink:type="simple">10.3897/zookeys.1075.67459.figure10</object-id><object-id xmlns:xlink="http://www.w3.org/1999/xlink" content-type="arpha" xlink:type="simple">EE1E91E9-28EB-5D04-B3D5-49743A6AACA2</object-id><label>Figure 10.</label><caption><p><tp:taxon-name><tp:taxon-name-part taxon-name-part-type="genus" reg="Tityus">Tityus</tp:taxon-name-part> (<tp:taxon-name-part taxon-name-part-type="subgenus" reg="Tityus">Tityus</tp:taxon-name-part>) <tp:taxon-name-part taxon-name-part-type="species" reg="spelaeus">spelaeus</tp:taxon-name-part></tp:taxon-name> sp. nov., female holotype (<named-content xmlns:xlink="http://www.w3.org/1999/xlink" content-type="dwc:institutional_code" xlink:type="simple">MZSP</named-content> 74633), chela <bold>A</bold> external view <bold>B</bold> dorsal view <bold>C</bold> ventral view. Scale bar: 3 mm.</p></caption><graphic xmlns:xlink="http://www.w3.org/1999/xlink" xlink:href="zookeys-1075-033-g010.jpg" position="float" orientation="portrait" xlink:type="simple" id="oo_619816.jpg"><uri content-type="original_file" xlink:type="simple">https://binary.pensoft.net/fig/619816</uri></graphic></fig><p><bold>Coxosternal region</bold> (Fig. <xref ref-type="fig" rid="F7">7B</xref>): Sternum with posterior depression, outer ridge, and apical button, well-marked; sclerite covered with fine granulation, and few setae, except for the coxapophyses I–II, which are smooth; genital operculum longitudinally divided, composed of two sub-triangular plates.</p><p><bold>Pectines</bold> (Fig. <xref ref-type="fig" rid="F11">11</xref>). Pectinal basal piece sub-rectangular and covered with a large and raised glandular region occupying beyond the anterior two thirds of the anteromedian region (Figs <xref ref-type="fig" rid="F6">6E, F</xref>, <xref ref-type="fig" rid="F11">11A, B</xref>; Table <xref ref-type="table" rid="T3">3</xref>); pectinal tooth count of 19–22. Marginal lamellae, median lamellae, and fulcra moderately covered with setae (Fig. <xref ref-type="fig" rid="F5">5C</xref>). Basal middle lamellae, not dilated (Figs <xref ref-type="fig" rid="F6">6E, F</xref>, <xref ref-type="fig" rid="F11">11C</xref>). Pectinal tooth peg sensillae rectangular in cross-section, with a narrow distal openning (Fig. <xref ref-type="fig" rid="F11">11D, E</xref>).</p><fig id="F11" position="float" orientation="portrait"><object-id xmlns:xlink="http://www.w3.org/1999/xlink" content-type="doi" xlink:type="simple">10.3897/zookeys.1075.67459.figure11</object-id><object-id xmlns:xlink="http://www.w3.org/1999/xlink" content-type="arpha" xlink:type="simple">F0ED4DF9-5A81-5187-A3E4-59DF451BC49E</object-id><label>Figure 11.</label><caption><p><tp:taxon-name><tp:taxon-name-part taxon-name-part-type="genus" reg="Tityus">Tityus</tp:taxon-name-part> (<tp:taxon-name-part taxon-name-part-type="subgenus" reg="Tityus">Tityus</tp:taxon-name-part>) <tp:taxon-name-part taxon-name-part-type="species" reg="spelaeus">spelaeus</tp:taxon-name-part></tp:taxon-name> sp. nov., female paratype (<named-content xmlns:xlink="http://www.w3.org/1999/xlink" content-type="dwc:institutional_code" xlink:type="simple">MZSP</named-content> 74633) genital area and pectines <bold>A</bold> genital operculum and pectinal basal piece <bold>B</bold> closeup of the pectinal basal piece, showing cuticular pores on glandular region <bold>C</bold> right pectine <bold>D</bold> peg sensillae, distribution <bold>E</bold> closeup of a peg sensilla. Scale bars: 800 µm (<bold>A</bold>); 60 µm (<bold>B</bold>); 1000 µm (<bold>C</bold>); 20 µm (<bold>D</bold>); 3 µm (<bold>E</bold>).</p></caption><graphic xmlns:xlink="http://www.w3.org/1999/xlink" xlink:href="zookeys-1075-033-g011.jpg" position="float" orientation="portrait" xlink:type="simple" id="oo_619817.jpg"><uri content-type="original_file" xlink:type="simple">https://binary.pensoft.net/fig/619817</uri></graphic></fig><p><bold>Legs</bold>: Carinae present; intercarinal areas with sparse fine granulation; ventral telotarsal macrosetae acute and fine, arranged in two ventrosubmedian rows (Fig. <xref ref-type="fig" rid="F4">4K, L</xref>); telotarsi, counts of ventral macrosetae in the left (L) and right (R) legs on prolateral (pro) and retrolateral (retro) rows of legs I to IV (L (pro/retro) R (pro/retro)): 7/6 7/7: 7/7 7/7: 9/8 9/10: 10/10 9/11. Claws short and symmetrical.</p><p><bold>Mesosoma</bold>: Tergites I–<abbrev xmlns:xlink="http://www.w3.org/1999/xlink" xlink:title="ventrointernal" id="ABBRID0EFYDK" xlink:type="simple">VI</abbrev>, moderately covered with fine granulation and few coarse granules; pre-tergites well defined, with median carina visible on the posterior margin of the post-tergites; tergite VII with <abbrev xmlns:xlink="http://www.w3.org/1999/xlink" xlink:title="dorsosubmedian" id="ABBRID0EJYDK" xlink:type="simple">DSM</abbrev> and <abbrev xmlns:xlink="http://www.w3.org/1999/xlink" xlink:title="dorsolateral" id="ABBRID0ENYDK" xlink:type="simple">DL</abbrev> carinae complete and crenulate, and median carina composed of a crenulate anteromedian eminence present on the anterior half of the post-tergite. Sternites densely covered with fine granulation; sternites III–<abbrev xmlns:xlink="http://www.w3.org/1999/xlink" xlink:title="ventrointernal" id="ABBRID0ERYDK" xlink:type="simple">VI</abbrev> with a pair of elliptic spiracles on the posterior half, which are progressively larger; sternite V with a hyaline subtriangular area on the posterior margin; sternite <abbrev xmlns:xlink="http://www.w3.org/1999/xlink" xlink:title="ventrointernal" id="ABBRID0EVYDK" xlink:type="simple">VI</abbrev> with <abbrev xmlns:xlink="http://www.w3.org/1999/xlink" xlink:title="ventrosubmedian" id="ABBRID0EZYDK" xlink:type="simple">VSM</abbrev> carinae crenulate, present on posterior half; sternite VII with <abbrev xmlns:xlink="http://www.w3.org/1999/xlink" xlink:title="ventrosubmedian" id="ABBRID0E4YDK" xlink:type="simple">VSM</abbrev> and <abbrev xmlns:xlink="http://www.w3.org/1999/xlink" xlink:title="ventrolateral" id="ABBRID0EBZDK" xlink:type="simple">VL</abbrev> carinae crenulate, present on posterior two thirds.</p><p><bold>Metasoma</bold> (Fig. <xref ref-type="fig" rid="F12">12C, D</xref>): Segments II–V short and robust (L/W ratio: II= 1.9; III= 1.9; IV= 2.0; V= 2.5); segment V not incrassate (Fig. <xref ref-type="fig" rid="F12">12C</xref>). Segments I–II (Fig. <xref ref-type="fig" rid="F12">12C, D</xref>) with 10 complete carinae, parallel to one another and crenulate (paired <abbrev xmlns:xlink="http://www.w3.org/1999/xlink" xlink:title="dorsosubmedian" id="ABBRID0EVZDK" xlink:type="simple">DSM</abbrev>, <abbrev xmlns:xlink="http://www.w3.org/1999/xlink" xlink:title="dorsolateral" id="ABBRID0EZZDK" xlink:type="simple">DL</abbrev>, <abbrev xmlns:xlink="http://www.w3.org/1999/xlink" xlink:title="median lateral" id="ABBRID0E4ZDK" xlink:type="simple">ML</abbrev>, <abbrev xmlns:xlink="http://www.w3.org/1999/xlink" xlink:title="ventrolateral" id="ABBRID0EB1DK" xlink:type="simple">VL</abbrev>, and <abbrev xmlns:xlink="http://www.w3.org/1999/xlink" xlink:title="ventrosubmedian" id="ABBRID0EF1DK" xlink:type="simple">VSM</abbrev>), <abbrev xmlns:xlink="http://www.w3.org/1999/xlink" xlink:title="median lateral" id="ABBRID0EJ1DK" xlink:type="simple">ML</abbrev> of segment II represented by coarse granules on posterior two thirds, intercarinal areas densely covered with fine granulation; segments III–IV (Fig. <xref ref-type="fig" rid="F12">12C, D</xref>) with eight complete carinae, parallel to one another and crenulate (paired <abbrev xmlns:xlink="http://www.w3.org/1999/xlink" xlink:title="dorsosubmedian" id="ABBRID0ER1DK" xlink:type="simple">DSM</abbrev>, <abbrev xmlns:xlink="http://www.w3.org/1999/xlink" xlink:title="dorsolateral" id="ABBRID0EV1DK" xlink:type="simple">DL</abbrev>, <abbrev xmlns:xlink="http://www.w3.org/1999/xlink" xlink:title="ventrolateral" id="ABBRID0EZ1DK" xlink:type="simple">VL</abbrev>, and <abbrev xmlns:xlink="http://www.w3.org/1999/xlink" xlink:title="ventrosubmedian" id="ABBRID0E41DK" xlink:type="simple">VSM</abbrev>), intercarinal areas densely covered with fine granulation; segment V (Fig. <xref ref-type="fig" rid="F12">12C, D</xref>) with five complete carinae, crenulate (<abbrev xmlns:xlink="http://www.w3.org/1999/xlink" xlink:title="ventromedian" id="ABBRID0EF2DK" xlink:type="simple">VM</abbrev>, paired <abbrev xmlns:xlink="http://www.w3.org/1999/xlink" xlink:title="dorsosubmedian" id="ABBRID0EJ2DK" xlink:type="simple">DSM</abbrev>, and <abbrev xmlns:xlink="http://www.w3.org/1999/xlink" xlink:title="ventrolateral" id="ABBRID0EN2DK" xlink:type="simple">VL</abbrev>: <abbrev xmlns:xlink="http://www.w3.org/1999/xlink" xlink:title="dorsosubmedian" id="ABBRID0ER2DK" xlink:type="simple">DSM</abbrev> carinae feebly marked), intercarinal areas moderately covered with fine granulation and few coarse granules. Segments II–IV (Fig. <xref ref-type="fig" rid="F12">12C</xref>) with <abbrev xmlns:xlink="http://www.w3.org/1999/xlink" xlink:title="dorsosubmedian" id="ABBRID0EZ2DK" xlink:type="simple">DSM</abbrev> carinae feebly marked, composed of evenly sized granules, without enlarged distoterminal granule.</p><fig id="F12" position="float" orientation="portrait"><object-id xmlns:xlink="http://www.w3.org/1999/xlink" content-type="doi" xlink:type="simple">10.3897/zookeys.1075.67459.figure12</object-id><object-id xmlns:xlink="http://www.w3.org/1999/xlink" content-type="arpha" xlink:type="simple">282251B9-8142-5022-91D4-2ACA7CB48F61</object-id><label>Figure 12.</label><caption><p><tp:taxon-name><tp:taxon-name-part taxon-name-part-type="genus" reg="Tityus">Tityus</tp:taxon-name-part> (<tp:taxon-name-part taxon-name-part-type="subgenus" reg="Tityus">Tityus</tp:taxon-name-part>) <tp:taxon-name-part taxon-name-part-type="species" reg="spelaeus">spelaeus</tp:taxon-name-part></tp:taxon-name> sp. nov., female holotype (<named-content xmlns:xlink="http://www.w3.org/1999/xlink" content-type="dwc:institutional_code" xlink:type="simple">MZSP</named-content> 74633), metasoma and telson <bold>A, B</bold> telson <bold>A</bold> lateral view <bold>B</bold> ventral view <bold>C, D</bold> metasoma <bold>C</bold> lateral view <bold>D</bold> ventral view. Scale bars: 2 mm (<bold>A, B</bold>); 5 mm (<bold>C, D</bold>).</p></caption><graphic xmlns:xlink="http://www.w3.org/1999/xlink" xlink:href="zookeys-1075-033-g012.jpg" position="float" orientation="portrait" xlink:type="simple" id="oo_619818.jpg"><uri content-type="original_file" xlink:type="simple">https://binary.pensoft.net/fig/619818</uri></graphic></fig><p><bold>Metasomal macrosetae</bold>: Segments I–IV each with two pairs of <abbrev xmlns:xlink="http://www.w3.org/1999/xlink" xlink:title="ventrosubmedian" id="ABBRID0ER4DK" xlink:type="simple">VSM</abbrev> macrosetae (2/2): pair of VSM1 located on the anterior third, and pair of VSM2 located near posterior margin of segment; and with two pairs of <abbrev xmlns:xlink="http://www.w3.org/1999/xlink" xlink:title="ventrolateral" id="ABBRID0EV4DK" xlink:type="simple">VL</abbrev> macrosetae (2/2): pair of VL1 located near anterior margin of segment, and pair of VL2 located on posterior two thirds of segment. Segment V with two pairs of <abbrev xmlns:xlink="http://www.w3.org/1999/xlink" xlink:title="ventrosubmedian" id="ABBRID0EZ4DK" xlink:type="simple">VSM</abbrev> macrosetae (2/2), two pairs of <abbrev xmlns:xlink="http://www.w3.org/1999/xlink" xlink:title="ventrolateral" id="ABBRID0E44DK" xlink:type="simple">VL</abbrev> macrosetae (2/2), and a single pair of <abbrev xmlns:xlink="http://www.w3.org/1999/xlink" xlink:title="median lateral" id="ABBRID0EB5DK" xlink:type="simple">ML</abbrev> macrosetae (1/1); pairs of VSM1 and VL1 located near anterior margin of segment; pair of VL2 located on posterior two thirds of segment, and pair of ML1 located dorsolaterally behind the <abbrev xmlns:xlink="http://www.w3.org/1999/xlink" xlink:title="dorsosubmedian" id="ABBRID0EF5DK" xlink:type="simple">DSM</abbrev> carinae near posterior margin of segment; anal arch with two pairs of setae on the intercrestal area: one pair of <abbrev xmlns:xlink="http://www.w3.org/1999/xlink" xlink:title="ventrosubmedian" id="ABBRID0EJ5DK" xlink:type="simple">VSM</abbrev> macrosetae (1/1) and one pair of <abbrev xmlns:xlink="http://www.w3.org/1999/xlink" xlink:title="ventrolateral" id="ABBRID0EN5DK" xlink:type="simple">VL</abbrev> macrosetae (1/1).</p><p><bold>Telson</bold> (Fig. <xref ref-type="fig" rid="F12">12A, B</xref>): Vesicle suboval, not elongated (L/H= 1.8), dorsal surface smooth, lateral surfaces with shallow longitudinal furrow; with <abbrev xmlns:xlink="http://www.w3.org/1999/xlink" xlink:title="ventromedian" id="ABBRID0EZ5DK" xlink:type="simple">VM</abbrev>, paired <abbrev xmlns:xlink="http://www.w3.org/1999/xlink" xlink:title="ventrosubmedian" id="ABBRID0E45DK" xlink:type="simple">VSM</abbrev>, <abbrev xmlns:xlink="http://www.w3.org/1999/xlink" xlink:title="ventrolateral" id="ABBRID0EB6DK" xlink:type="simple">VL</abbrev>, and <abbrev xmlns:xlink="http://www.w3.org/1999/xlink" xlink:title="dorsolateral" id="ABBRID0EF6DK" xlink:type="simple">DL</abbrev> carinae, vestigial. Subaculear tubercle large, conical, with spiniform apex directed towards the distal region of the aculeus (Fig. <xref ref-type="fig" rid="F12">12A</xref>); subaculear tubercle with ventral pair of small, rounded granules, pointing towards the basal portion of the aculeus; aculeus strongly curved, shorter than vesicle and with ventral groove.</p></tp:treatment-sec><tp:treatment-sec sec-type="variability" id="SECID0EN6DK"><title>Variability (females).</title><p><bold><italic>Morphometrics.</italic></bold> Total length (including telson): 48.30–57.98 mm (n= 17, mean= 52.70, standard deviation (SD)= 2.66). Chela L/W ratio: 4.42–5.78 (n= 17, mean= 5.44, SD= 0.37). Metasomal segment I L/W ratio: 1.24–1.51 (n= 17, mean= 1.30, SD= 0.06). Metasomal segment V L/W ratio: 2.31–2.68 (n= 17, mean 2.52, SD= 0.12). Telson vesicle L/H: 1.63–1.89 (n= 17, mean= 1.76, SD= 0.09). <bold><italic>Meristics</italic>.</bold> Pectinal tooth count: 19–22 (n= 34, mode= 20). Number of movable finger oblique granular rows: 16–18 (n= 34, mode= 18). Metasomal macrosetae count: (n= 17): 2/2 <abbrev xmlns:xlink="http://www.w3.org/1999/xlink" xlink:title="ventrosubmedian" id="ABBRID0EGAEK" xlink:type="simple">VSM</abbrev> and 2/2 <abbrev xmlns:xlink="http://www.w3.org/1999/xlink" xlink:title="ventrolateral" id="ABBRID0EKAEK" xlink:type="simple">VL</abbrev> macrosetae on segments I–IV, 3/3 <abbrev xmlns:xlink="http://www.w3.org/1999/xlink" xlink:title="ventrosubmedian" id="ABBRID0EOAEK" xlink:type="simple">VSM</abbrev> and 2/2 <abbrev xmlns:xlink="http://www.w3.org/1999/xlink" xlink:title="ventrolateral" id="ABBRID0ESAEK" xlink:type="simple">VL</abbrev> macrosetae on segment V. However, one specimen (<abbrev xmlns:xlink="http://www.w3.org/1999/xlink" xlink:title="Laboratório de Estudos Subterrâneos" id="ABBRID0EWAEK" xlink:type="simple">LES</abbrev>/<abbrev xmlns:xlink="http://www.w3.org/1999/xlink" xlink:title="Laboratório de Estudos Subterrâneos" id="ABBRID0E1AEK" xlink:type="simple">UFSCar</abbrev> 14668) lost VSM1 on segment II, a second specimen (<abbrev xmlns:xlink="http://www.w3.org/1999/xlink" xlink:title="Laboratório de Estudos Subterrâneos" id="ABBRID0E5AEK" xlink:type="simple">LES</abbrev>/UFSCAR 14669) lost VL1 on segment II, and a third specimen (<abbrev xmlns:xlink="http://www.w3.org/1999/xlink" xlink:title="Laboratório de Estudos Subterrâneos" id="ABBRID0ECBEK" xlink:type="simple">LES</abbrev>/UFSCAR 014673) lost one VSM1 on segment I. Variation in the count of telotarsal ventrosubmedian setae is presented in Table <xref ref-type="table" rid="T5">5</xref>.</p><table-wrap id="T5" position="float" orientation="portrait"><label>Table 5.</label><caption><p>Variation in the number of macrosetae of the ventrosubmedian setal rows on telotarsi I–IV across paratypes of <italic><tp:taxon-name><tp:taxon-name-part taxon-name-part-type="genus" reg="Tityus">Tityus</tp:taxon-name-part><tp:taxon-name-part taxon-name-part-type="species" reg="spelaeus">spelaeus</tp:taxon-name-part></tp:taxon-name></italic> sp. nov. Abbreviations: L, left leg; <abbrev xmlns:xlink="http://www.w3.org/1999/xlink" xlink:title="prolateral row" id="ABBRID0E5BEK" xlink:type="simple">Pl</abbrev>, prolateral row; <abbrev xmlns:xlink="http://www.w3.org/1999/xlink" xlink:title="retrolateral row" id="ABBRID0ECCEK" xlink:type="simple">Rl</abbrev>, retrolateral row; R, right leg.</p></caption><table id="TID0EJSEK" rules="all"><tbody><tr><td rowspan="2" colspan="1">
                        <bold>Telotarsus</bold>
                      </td><td rowspan="1" colspan="2">
                        <bold><named-content xmlns:xlink="http://www.w3.org/1999/xlink" content-type="dwc:institutional_code" xlink:type="simple">MZSP</named-content> 74634 (1)</bold>
                      </td><td rowspan="1" colspan="2">
                        <bold><named-content xmlns:xlink="http://www.w3.org/1999/xlink" content-type="dwc:institutional_code" xlink:type="simple">MZSP</named-content> 74634 (2)</bold>
                      </td><td rowspan="1" colspan="2">
                        <bold><named-content xmlns:xlink="http://www.w3.org/1999/xlink" content-type="dwc:institutional_code" xlink:type="simple">MZSP</named-content> 74634 (3)</bold>
                      </td><td rowspan="1" colspan="2">
                        <bold><named-content xmlns:xlink="http://www.w3.org/1999/xlink" content-type="dwc:institutional_code" xlink:type="simple">MZSP</named-content> 74634 (4)</bold>
                      </td></tr><tr><td rowspan="1" colspan="1">
                        <bold>L(<abbrev xmlns:xlink="http://www.w3.org/1999/xlink" xlink:title="prolateral row" id="ABBRID0EEEEK" xlink:type="simple">Pl</abbrev>/<abbrev xmlns:xlink="http://www.w3.org/1999/xlink" xlink:title="retrolateral row" id="ABBRID0EIEEK" xlink:type="simple">Rl</abbrev>)</bold>
                      </td><td rowspan="1" colspan="1">
                        <bold>R(<abbrev xmlns:xlink="http://www.w3.org/1999/xlink" xlink:title="prolateral row" id="ABBRID0ETEEK" xlink:type="simple">Pl</abbrev>/<abbrev xmlns:xlink="http://www.w3.org/1999/xlink" xlink:title="retrolateral row" id="ABBRID0EXEEK" xlink:type="simple">Rl</abbrev>)</bold>
                      </td><td rowspan="1" colspan="1">
                        <bold>L(<abbrev xmlns:xlink="http://www.w3.org/1999/xlink" xlink:title="prolateral row" id="ABBRID0ECFEK" xlink:type="simple">Pl</abbrev>/<abbrev xmlns:xlink="http://www.w3.org/1999/xlink" xlink:title="retrolateral row" id="ABBRID0EGFEK" xlink:type="simple">Rl</abbrev>)</bold>
                      </td><td rowspan="1" colspan="1">
                        <bold>R(<abbrev xmlns:xlink="http://www.w3.org/1999/xlink" xlink:title="prolateral row" id="ABBRID0ERFEK" xlink:type="simple">Pl</abbrev>/<abbrev xmlns:xlink="http://www.w3.org/1999/xlink" xlink:title="retrolateral row" id="ABBRID0EVFEK" xlink:type="simple">Rl</abbrev>)</bold>
                      </td><td rowspan="1" colspan="1">
                        <bold>L(<abbrev xmlns:xlink="http://www.w3.org/1999/xlink" xlink:title="prolateral row" id="ABBRID0EAGEK" xlink:type="simple">Pl</abbrev>/<abbrev xmlns:xlink="http://www.w3.org/1999/xlink" xlink:title="retrolateral row" id="ABBRID0EEGEK" xlink:type="simple">Rl</abbrev>)</bold>
                      </td><td rowspan="1" colspan="1">
                        <bold>R(<abbrev xmlns:xlink="http://www.w3.org/1999/xlink" xlink:title="prolateral row" id="ABBRID0EPGEK" xlink:type="simple">Pl</abbrev>/<abbrev xmlns:xlink="http://www.w3.org/1999/xlink" xlink:title="retrolateral row" id="ABBRID0ETGEK" xlink:type="simple">Rl</abbrev>)</bold>
                      </td><td rowspan="1" colspan="1">
                        <bold>L(<abbrev xmlns:xlink="http://www.w3.org/1999/xlink" xlink:title="prolateral row" id="ABBRID0E5GEK" xlink:type="simple">Pl</abbrev>/<abbrev xmlns:xlink="http://www.w3.org/1999/xlink" xlink:title="retrolateral row" id="ABBRID0ECHEK" xlink:type="simple">Rl</abbrev>)</bold>
                      </td><td rowspan="1" colspan="1">
                        <bold>R(<abbrev xmlns:xlink="http://www.w3.org/1999/xlink" xlink:title="prolateral row" id="ABBRID0ENHEK" xlink:type="simple">Pl</abbrev>/<abbrev xmlns:xlink="http://www.w3.org/1999/xlink" xlink:title="retrolateral row" id="ABBRID0ERHEK" xlink:type="simple">Rl</abbrev>)</bold>
                      </td></tr><tr><td rowspan="1" colspan="1">
                        <bold>I</bold>
                      </td><td rowspan="1" colspan="1">8/7</td><td rowspan="1" colspan="1">8/7</td><td rowspan="1" colspan="1">6/7</td><td rowspan="1" colspan="1">8/6</td><td rowspan="1" colspan="1">8/7</td><td rowspan="1" colspan="1">7/8</td><td rowspan="1" colspan="1">6/7</td><td rowspan="1" colspan="1">6/7</td></tr><tr><td rowspan="1" colspan="1">
                        <bold>II</bold>
                      </td><td rowspan="1" colspan="1">7/8</td><td rowspan="1" colspan="1">8/7</td><td rowspan="1" colspan="1">8/8</td><td rowspan="1" colspan="1">8/9</td><td rowspan="1" colspan="1">8/8</td><td rowspan="1" colspan="1">7/8</td><td rowspan="1" colspan="1">8/8</td><td rowspan="1" colspan="1">8/7</td></tr><tr><td rowspan="1" colspan="1">
                        <bold>III</bold>
                      </td><td rowspan="1" colspan="1">8/8</td><td rowspan="1" colspan="1">7/8</td><td rowspan="1" colspan="1">8/7</td><td rowspan="1" colspan="1">8/9</td><td rowspan="1" colspan="1">10/8</td><td rowspan="1" colspan="1">8/9</td><td rowspan="1" colspan="1">6/8</td><td rowspan="1" colspan="1">8/7</td></tr><tr><td rowspan="1" colspan="1">
                        <bold>IV</bold>
                      </td><td rowspan="1" colspan="1">10/10</td><td rowspan="1" colspan="1">10/10</td><td rowspan="1" colspan="1">10/10</td><td rowspan="1" colspan="1">-</td><td rowspan="1" colspan="1">9/12</td><td rowspan="1" colspan="1">10/9</td><td rowspan="1" colspan="1">10/10</td><td rowspan="1" colspan="1">10/11</td></tr><tr><td rowspan="2" colspan="1">
                        <bold>Telotarsus</bold>
                      </td><td rowspan="1" colspan="2">
                        <bold><named-content xmlns:xlink="http://www.w3.org/1999/xlink" content-type="dwc:institutional_code" xlink:type="simple">MZSP</named-content> 52228</bold>
                      </td><td rowspan="1" colspan="2">
                        <bold><named-content xmlns:xlink="http://www.w3.org/1999/xlink" content-type="dwc:institutional_code" xlink:type="simple">MZSP</named-content> 52230</bold>
                      </td><td rowspan="1" colspan="2">
                        <bold><named-content xmlns:xlink="http://www.w3.org/1999/xlink" content-type="dwc:institutional_code" xlink:type="simple">MZSP</named-content> 52229</bold>
                      </td><td rowspan="1" colspan="2">
                        <bold><named-content xmlns:xlink="http://www.w3.org/1999/xlink" content-type="dwc:institutional_code" xlink:type="simple">MZSP</named-content> 52231</bold>
                      </td></tr><tr><td rowspan="1" colspan="1">
                        <bold>L(<abbrev xmlns:xlink="http://www.w3.org/1999/xlink" xlink:title="prolateral row" id="ABBRID0EMNEK" xlink:type="simple">Pl</abbrev>/<abbrev xmlns:xlink="http://www.w3.org/1999/xlink" xlink:title="retrolateral row" id="ABBRID0EQNEK" xlink:type="simple">Rl</abbrev>)</bold>
                      </td><td rowspan="1" colspan="1">
                        <bold>R(<abbrev xmlns:xlink="http://www.w3.org/1999/xlink" xlink:title="prolateral row" id="ABBRID0E2NEK" xlink:type="simple">Pl</abbrev>/<abbrev xmlns:xlink="http://www.w3.org/1999/xlink" xlink:title="retrolateral row" id="ABBRID0E6NEK" xlink:type="simple">Rl</abbrev>)</bold>
                      </td><td rowspan="1" colspan="1">
                        <bold>L(<abbrev xmlns:xlink="http://www.w3.org/1999/xlink" xlink:title="prolateral row" id="ABBRID0EKOEK" xlink:type="simple">Pl</abbrev>/<abbrev xmlns:xlink="http://www.w3.org/1999/xlink" xlink:title="retrolateral row" id="ABBRID0EOOEK" xlink:type="simple">Rl</abbrev>)</bold>
                      </td><td rowspan="1" colspan="1">
                        <bold>R(<abbrev xmlns:xlink="http://www.w3.org/1999/xlink" xlink:title="prolateral row" id="ABBRID0EZOEK" xlink:type="simple">Pl</abbrev>/<abbrev xmlns:xlink="http://www.w3.org/1999/xlink" xlink:title="retrolateral row" id="ABBRID0E4OEK" xlink:type="simple">Rl</abbrev>)</bold>
                      </td><td rowspan="1" colspan="1">
                        <bold>L(<abbrev xmlns:xlink="http://www.w3.org/1999/xlink" xlink:title="prolateral row" id="ABBRID0EIPEK" xlink:type="simple">Pl</abbrev>/<abbrev xmlns:xlink="http://www.w3.org/1999/xlink" xlink:title="retrolateral row" id="ABBRID0EMPEK" xlink:type="simple">Rl</abbrev>)</bold>
                      </td><td rowspan="1" colspan="1">
                        <bold>R(<abbrev xmlns:xlink="http://www.w3.org/1999/xlink" xlink:title="prolateral row" id="ABBRID0EXPEK" xlink:type="simple">Pl</abbrev>/<abbrev xmlns:xlink="http://www.w3.org/1999/xlink" xlink:title="retrolateral row" id="ABBRID0E2PEK" xlink:type="simple">Rl</abbrev>)</bold>
                      </td><td rowspan="1" colspan="1">
                        <bold>L(<abbrev xmlns:xlink="http://www.w3.org/1999/xlink" xlink:title="prolateral row" id="ABBRID0EGQEK" xlink:type="simple">Pl</abbrev>/<abbrev xmlns:xlink="http://www.w3.org/1999/xlink" xlink:title="retrolateral row" id="ABBRID0EKQEK" xlink:type="simple">Rl</abbrev>)</bold>
                      </td><td rowspan="1" colspan="1">
                        <bold>R(<abbrev xmlns:xlink="http://www.w3.org/1999/xlink" xlink:title="prolateral row" id="ABBRID0EVQEK" xlink:type="simple">Pl</abbrev>/<abbrev xmlns:xlink="http://www.w3.org/1999/xlink" xlink:title="retrolateral row" id="ABBRID0EZQEK" xlink:type="simple">Rl</abbrev>)</bold>
                      </td></tr><tr><td rowspan="1" colspan="1">
                        <bold>I</bold>
                      </td><td rowspan="1" colspan="1">6/6</td><td rowspan="1" colspan="1">-</td><td rowspan="1" colspan="1">7/8</td><td rowspan="1" colspan="1">7/6</td><td rowspan="1" colspan="1">7/6</td><td rowspan="1" colspan="1">7/7</td><td rowspan="1" colspan="1">6/7</td><td rowspan="1" colspan="1">6/8</td></tr><tr><td rowspan="1" colspan="1">
                        <bold>II</bold>
                      </td><td rowspan="1" colspan="1">7/7</td><td rowspan="1" colspan="1">7/8</td><td rowspan="1" colspan="1">7/7</td><td rowspan="1" colspan="1">8/7</td><td rowspan="1" colspan="1">9/6</td><td rowspan="1" colspan="1">7/7</td><td rowspan="1" colspan="1">8/7</td><td rowspan="1" colspan="1">7/8</td></tr><tr><td rowspan="1" colspan="1">
                        <bold>III</bold>
                      </td><td rowspan="1" colspan="1">9/7</td><td rowspan="1" colspan="1">8/8</td><td rowspan="1" colspan="1">7/8</td><td rowspan="1" colspan="1">8/7</td><td rowspan="1" colspan="1">7/6</td><td rowspan="1" colspan="1">10/8</td><td rowspan="1" colspan="1">6/6</td><td rowspan="1" colspan="1">8/8</td></tr><tr><td rowspan="1" colspan="1">
                        <bold>IV</bold>
                      </td><td rowspan="1" colspan="1">-</td><td rowspan="1" colspan="1">10/12</td><td rowspan="1" colspan="1">10/11</td><td rowspan="1" colspan="1">9/8</td><td rowspan="1" colspan="1">10/10</td><td rowspan="1" colspan="1">11/10</td><td rowspan="1" colspan="1">10/8</td><td rowspan="1" colspan="1">10/10</td></tr><tr><td rowspan="2" colspan="1">
                        <bold>Telotarsus</bold>
                      </td><td rowspan="1" colspan="2">
                        <bold><abbrev xmlns:xlink="http://www.w3.org/1999/xlink" xlink:title="Laboratório de Estudos Subterrâneos" id="ABBRID0EGVEK" xlink:type="simple">LES</abbrev> 14668</bold>
                      </td><td rowspan="1" colspan="2">
                        <bold><abbrev xmlns:xlink="http://www.w3.org/1999/xlink" xlink:title="Laboratório de Estudos Subterrâneos" id="ABBRID0EQVEK" xlink:type="simple">LES</abbrev> 14669</bold>
                      </td><td rowspan="1" colspan="2">
                        <bold><abbrev xmlns:xlink="http://www.w3.org/1999/xlink" xlink:title="Laboratório de Estudos Subterrâneos" id="ABBRID0E1VEK" xlink:type="simple">LES</abbrev> 14670</bold>
                      </td><td rowspan="1" colspan="2">
                        <bold><abbrev xmlns:xlink="http://www.w3.org/1999/xlink" xlink:title="Laboratório de Estudos Subterrâneos" id="ABBRID0EEWEK" xlink:type="simple">LES</abbrev> 14671</bold>
                      </td></tr><tr><td rowspan="1" colspan="1">
                        <bold>L(<abbrev xmlns:xlink="http://www.w3.org/1999/xlink" xlink:title="prolateral row" id="ABBRID0EQWEK" xlink:type="simple">Pl</abbrev>/<abbrev xmlns:xlink="http://www.w3.org/1999/xlink" xlink:title="retrolateral row" id="ABBRID0EUWEK" xlink:type="simple">Rl</abbrev>)</bold>
                      </td><td rowspan="1" colspan="1">
                        <bold>R(<abbrev xmlns:xlink="http://www.w3.org/1999/xlink" xlink:title="prolateral row" id="ABBRID0E6WEK" xlink:type="simple">Pl</abbrev>/<abbrev xmlns:xlink="http://www.w3.org/1999/xlink" xlink:title="retrolateral row" id="ABBRID0EDXEK" xlink:type="simple">Rl</abbrev>)</bold>
                      </td><td rowspan="1" colspan="1">
                        <bold>L(<abbrev xmlns:xlink="http://www.w3.org/1999/xlink" xlink:title="prolateral row" id="ABBRID0EOXEK" xlink:type="simple">Pl</abbrev>/<abbrev xmlns:xlink="http://www.w3.org/1999/xlink" xlink:title="retrolateral row" id="ABBRID0ESXEK" xlink:type="simple">Rl</abbrev>)</bold>
                      </td><td rowspan="1" colspan="1">
                        <bold>R(<abbrev xmlns:xlink="http://www.w3.org/1999/xlink" xlink:title="prolateral row" id="ABBRID0E4XEK" xlink:type="simple">Pl</abbrev>/<abbrev xmlns:xlink="http://www.w3.org/1999/xlink" xlink:title="retrolateral row" id="ABBRID0EBYEK" xlink:type="simple">Rl</abbrev>)</bold>
                      </td><td rowspan="1" colspan="1">
                        <bold>L(<abbrev xmlns:xlink="http://www.w3.org/1999/xlink" xlink:title="prolateral row" id="ABBRID0EMYEK" xlink:type="simple">Pl</abbrev>/<abbrev xmlns:xlink="http://www.w3.org/1999/xlink" xlink:title="retrolateral row" id="ABBRID0EQYEK" xlink:type="simple">Rl</abbrev>)</bold>
                      </td><td rowspan="1" colspan="1">
                        <bold>R(<abbrev xmlns:xlink="http://www.w3.org/1999/xlink" xlink:title="prolateral row" id="ABBRID0E2YEK" xlink:type="simple">Pl</abbrev>/<abbrev xmlns:xlink="http://www.w3.org/1999/xlink" xlink:title="retrolateral row" id="ABBRID0E6YEK" xlink:type="simple">Rl</abbrev>)</bold>
                      </td><td rowspan="1" colspan="1">
                        <bold>L(<abbrev xmlns:xlink="http://www.w3.org/1999/xlink" xlink:title="prolateral row" id="ABBRID0EKZEK" xlink:type="simple">Pl</abbrev>/<abbrev xmlns:xlink="http://www.w3.org/1999/xlink" xlink:title="retrolateral row" id="ABBRID0EOZEK" xlink:type="simple">Rl</abbrev>)</bold>
                      </td><td rowspan="1" colspan="1">
                        <bold>R(<abbrev xmlns:xlink="http://www.w3.org/1999/xlink" xlink:title="prolateral row" id="ABBRID0EZZEK" xlink:type="simple">Pl</abbrev>/<abbrev xmlns:xlink="http://www.w3.org/1999/xlink" xlink:title="retrolateral row" id="ABBRID0E4ZEK" xlink:type="simple">Rl</abbrev>)</bold>
                      </td></tr><tr><td rowspan="1" colspan="1">
                        <bold>I</bold>
                      </td><td rowspan="1" colspan="1">8/7</td><td rowspan="1" colspan="1">8/7</td><td rowspan="1" colspan="1">8/9</td><td rowspan="1" colspan="1">8/8</td><td rowspan="1" colspan="1">9/8</td><td rowspan="1" colspan="1">6/7</td><td rowspan="1" colspan="1">8/8</td><td rowspan="1" colspan="1">9/9</td></tr><tr><td rowspan="1" colspan="1">
                        <bold>II</bold>
                      </td><td rowspan="1" colspan="1">8/7</td><td rowspan="1" colspan="1">8/7</td><td rowspan="1" colspan="1">10/9</td><td rowspan="1" colspan="1">9/8</td><td rowspan="1" colspan="1">9/8</td><td rowspan="1" colspan="1">10/7</td><td rowspan="1" colspan="1">9/9</td><td rowspan="1" colspan="1">8/8</td></tr><tr><td rowspan="1" colspan="1">
                        <bold>III</bold>
                      </td><td rowspan="1" colspan="1">8/8</td><td rowspan="1" colspan="1">9/8</td><td rowspan="1" colspan="1">9/10</td><td rowspan="1" colspan="1">9/9</td><td rowspan="1" colspan="1">9/8</td><td rowspan="1" colspan="1">8/8</td><td rowspan="1" colspan="1">9/9</td><td rowspan="1" colspan="1">9/9</td></tr><tr><td rowspan="1" colspan="1">
                        <bold>IV</bold>
                      </td><td rowspan="1" colspan="1">11/11</td><td rowspan="1" colspan="1">11/10</td><td rowspan="1" colspan="1">10/11</td><td rowspan="1" colspan="1">10/11</td><td rowspan="1" colspan="1">10/10</td><td rowspan="1" colspan="1">10/10</td><td rowspan="1" colspan="1">12/12</td><td rowspan="1" colspan="1">10/11</td></tr><tr><td rowspan="2" colspan="1">
                        <bold>Telotarsus</bold>
                      </td><td rowspan="1" colspan="2">
                        <bold><abbrev xmlns:xlink="http://www.w3.org/1999/xlink" xlink:title="Laboratório de Estudos Subterrâneos" id="ABBRID0EK5EK" xlink:type="simple">LES</abbrev> 14672</bold>
                      </td><td rowspan="1" colspan="2">
                        <bold><abbrev xmlns:xlink="http://www.w3.org/1999/xlink" xlink:title="Laboratório de Estudos Subterrâneos" id="ABBRID0EU5EK" xlink:type="simple">LES</abbrev> 14673-1</bold>
                      </td><td rowspan="1" colspan="2">
                        <bold><abbrev xmlns:xlink="http://www.w3.org/1999/xlink" xlink:title="Laboratório de Estudos Subterrâneos" id="ABBRID0E55EK" xlink:type="simple">LES</abbrev> 14673-2</bold>
                      </td><td rowspan="1" colspan="2">
                        <bold><abbrev xmlns:xlink="http://www.w3.org/1999/xlink" xlink:title="Laboratório de Estudos Subterrâneos" id="ABBRID0EI6EK" xlink:type="simple">LES</abbrev> 14673-3</bold>
                      </td></tr><tr><td rowspan="1" colspan="1">
                        <bold>L(<abbrev xmlns:xlink="http://www.w3.org/1999/xlink" xlink:title="prolateral row" id="ABBRID0EU6EK" xlink:type="simple">Pl</abbrev>/<abbrev xmlns:xlink="http://www.w3.org/1999/xlink" xlink:title="retrolateral row" id="ABBRID0EY6EK" xlink:type="simple">Rl</abbrev>)</bold>
                      </td><td rowspan="1" colspan="1">
                        <bold>R(<abbrev xmlns:xlink="http://www.w3.org/1999/xlink" xlink:title="prolateral row" id="ABBRID0EDAFK" xlink:type="simple">Pl</abbrev>/<abbrev xmlns:xlink="http://www.w3.org/1999/xlink" xlink:title="retrolateral row" id="ABBRID0EHAFK" xlink:type="simple">Rl</abbrev>)</bold>
                      </td><td rowspan="1" colspan="1">
                        <bold>L(<abbrev xmlns:xlink="http://www.w3.org/1999/xlink" xlink:title="prolateral row" id="ABBRID0ESAFK" xlink:type="simple">Pl</abbrev>/<abbrev xmlns:xlink="http://www.w3.org/1999/xlink" xlink:title="retrolateral row" id="ABBRID0EWAFK" xlink:type="simple">Rl</abbrev>)</bold>
                      </td><td rowspan="1" colspan="1">
                        <bold>R(<abbrev xmlns:xlink="http://www.w3.org/1999/xlink" xlink:title="prolateral row" id="ABBRID0EBBFK" xlink:type="simple">Pl</abbrev>/<abbrev xmlns:xlink="http://www.w3.org/1999/xlink" xlink:title="retrolateral row" id="ABBRID0EFBFK" xlink:type="simple">Rl</abbrev>)</bold>
                      </td><td rowspan="1" colspan="1">
                        <bold>L(<abbrev xmlns:xlink="http://www.w3.org/1999/xlink" xlink:title="prolateral row" id="ABBRID0EQBFK" xlink:type="simple">Pl</abbrev>/<abbrev xmlns:xlink="http://www.w3.org/1999/xlink" xlink:title="retrolateral row" id="ABBRID0EUBFK" xlink:type="simple">Rl</abbrev>)</bold>
                      </td><td rowspan="1" colspan="1">
                        <bold>R(<abbrev xmlns:xlink="http://www.w3.org/1999/xlink" xlink:title="prolateral row" id="ABBRID0E6BFK" xlink:type="simple">Pl</abbrev>/<abbrev xmlns:xlink="http://www.w3.org/1999/xlink" xlink:title="retrolateral row" id="ABBRID0EDCFK" xlink:type="simple">Rl</abbrev>)</bold>
                      </td><td rowspan="1" colspan="1">
                        <bold>L(<abbrev xmlns:xlink="http://www.w3.org/1999/xlink" xlink:title="prolateral row" id="ABBRID0EOCFK" xlink:type="simple">Pl</abbrev>/<abbrev xmlns:xlink="http://www.w3.org/1999/xlink" xlink:title="retrolateral row" id="ABBRID0ESCFK" xlink:type="simple">Rl</abbrev>)</bold>
                      </td><td rowspan="1" colspan="1">
                        <bold>R(<abbrev xmlns:xlink="http://www.w3.org/1999/xlink" xlink:title="prolateral row" id="ABBRID0E4CFK" xlink:type="simple">Pl</abbrev>/<abbrev xmlns:xlink="http://www.w3.org/1999/xlink" xlink:title="retrolateral row" id="ABBRID0EBDFK" xlink:type="simple">Rl</abbrev>)</bold>
                      </td></tr><tr><td rowspan="1" colspan="1">
                        <bold>I</bold>
                      </td><td rowspan="1" colspan="1">9/8</td><td rowspan="1" colspan="1">8/8</td><td rowspan="1" colspan="1">8/8</td><td rowspan="1" colspan="1">8/8</td><td rowspan="1" colspan="1">8/9</td><td rowspan="1" colspan="1">9/8</td><td rowspan="1" colspan="1">8/8</td><td rowspan="1" colspan="1">9/9</td></tr><tr><td rowspan="1" colspan="1">
                        <bold>II</bold>
                      </td><td rowspan="1" colspan="1">9/8</td><td rowspan="1" colspan="1">8/8</td><td rowspan="1" colspan="1">8/9</td><td rowspan="1" colspan="1">8/8</td><td rowspan="1" colspan="1">10/9</td><td rowspan="1" colspan="1">9/8</td><td rowspan="1" colspan="1">8/8</td><td rowspan="1" colspan="1">8/8</td></tr><tr><td rowspan="1" colspan="1">
                        <bold>III</bold>
                      </td><td rowspan="1" colspan="1">9/9</td><td rowspan="1" colspan="1">10/9</td><td rowspan="1" colspan="1">9/9</td><td rowspan="1" colspan="1">8/8</td><td rowspan="1" colspan="1">9/9</td><td rowspan="1" colspan="1">10/10</td><td rowspan="1" colspan="1">9/9</td><td rowspan="1" colspan="1">9/8</td></tr><tr><td rowspan="1" colspan="1">
                        <bold>IV</bold>
                      </td><td rowspan="1" colspan="1">10/11</td><td rowspan="1" colspan="1">11/12</td><td rowspan="1" colspan="1">11/10</td><td rowspan="1" colspan="1">11/10</td><td rowspan="1" colspan="1">12/12</td><td rowspan="1" colspan="1">11/12</td><td rowspan="1" colspan="1">12/11</td><td rowspan="1" colspan="1">11/12</td></tr></tbody></table></table-wrap></tp:treatment-sec><tp:treatment-sec sec-type="natural history" id="SECID0ECHFK"><title>Natural history.</title><p>Russão II cave is formed by limestone (a karstified type of rock), located in Posse municipality, the northeastern state of Goiás, Central Brazil. This karst region is part of the Bambuí geomorphological group, the large geomorphological group in Brazil, occurring in states of Bahia, Goiás, Minas Gerais, and Tocantins. Russão II cave is inserted on the Cerrado morphoclimatic domain (<xref ref-type="bibr" rid="B1">Ab’Saber 1977</xref>), and the climate is tropical semi-humid (<xref ref-type="bibr" rid="B51">Nimer 1979</xref>). There is a stream crossing the cave although there are no surface drainages nearby (<xref ref-type="bibr" rid="B80">Tencatt and Bichuette 2017</xref>). Russão II cave is located on private property, and in addition surface habitats are under impact from pollution through the discharge of domestic sewage, deforestation of surroundings for cattle pasture, and small mining projects (<xref ref-type="bibr" rid="B80">Tencatt and Bichuette 2017</xref>). Russão II cave, like other caves in the region, has no legal protection under Brazilian environmental laws. The cave has a significant amount of bat guano piles and a large cricket population that is preyed upon by scorpions. In the aphotic zone of Russão II cave, the temperature was 30.04 °C, the relative humidity of the air was 72.02%.</p><p>This species was studied in the past by <xref ref-type="bibr" rid="B55">Outeda-Jorge et al. (2009)</xref> who reported a litter size of two scorpionlings, but under laboratory conditions (Fig. <xref ref-type="fig" rid="F13">13A–C</xref>), another two females had a litter of four scorpionlings, and both females were fed upon their litter (Fig. <xref ref-type="fig" rid="F13">13A, B</xref>). The population of <italic><tp:taxon-name><tp:taxon-name-part taxon-name-part-type="genus" reg="Tityus">Tityus</tp:taxon-name-part><tp:taxon-name-part taxon-name-part-type="species" reg="spelaeus">spelaeus</tp:taxon-name-part></tp:taxon-name></italic> sp. nov. at the Russão cave is well-established (Fig. <xref ref-type="fig" rid="F8">8A, B</xref>). During a one-hour-long visit to the cave in 2007, more than 20 live scorpions were observed on the ground and walls (Fig. <xref ref-type="fig" rid="F14">14A, B</xref>). In another two-hour visit in 2015, 32 individuals were counted, both adults and juveniles.</p><fig id="F13" position="float" orientation="portrait"><object-id xmlns:xlink="http://www.w3.org/1999/xlink" content-type="doi" xlink:type="simple">10.3897/zookeys.1075.67459.figure13</object-id><object-id xmlns:xlink="http://www.w3.org/1999/xlink" content-type="arpha" xlink:type="simple">A79AB6CA-8593-584B-A2ED-416706CDC231</object-id><label>Figure 13.</label><caption><p><tp:taxon-name><tp:taxon-name-part taxon-name-part-type="genus" reg="Tityus">Tityus</tp:taxon-name-part> (<tp:taxon-name-part taxon-name-part-type="subgenus" reg="Tityus">Tityus</tp:taxon-name-part>) <tp:taxon-name-part taxon-name-part-type="species" reg="spelaeus">spelaeus</tp:taxon-name-part></tp:taxon-name> sp. nov., female paratypes under laboratory conditions <bold>A, B</bold> female paratype with scorpionlings <bold>A</bold> feeding upon scorpionlings <bold>B</bold> litter on female’s back <bold>C</bold> specimens feeding on a cricket.</p></caption><graphic xmlns:xlink="http://www.w3.org/1999/xlink" xlink:href="zookeys-1075-033-g013.jpg" position="float" orientation="portrait" xlink:type="simple" id="oo_619819.jpg"><uri content-type="original_file" xlink:type="simple">https://binary.pensoft.net/fig/619819</uri></graphic></fig><fig id="F14" position="float" orientation="portrait"><object-id xmlns:xlink="http://www.w3.org/1999/xlink" content-type="doi" xlink:type="simple">10.3897/zookeys.1075.67459.figure14</object-id><object-id xmlns:xlink="http://www.w3.org/1999/xlink" content-type="arpha" xlink:type="simple">769ABBBE-127D-5A1B-BCA7-4385602FFFEF</object-id><label>Figure 14.</label><caption><p>Habitat of <tp:taxon-name><tp:taxon-name-part taxon-name-part-type="genus" reg="Tityus">Tityus</tp:taxon-name-part> (<tp:taxon-name-part taxon-name-part-type="subgenus" reg="Tityus">Tityus</tp:taxon-name-part>) <tp:taxon-name-part taxon-name-part-type="species" reg="spelaeus">spelaeus</tp:taxon-name-part></tp:taxon-name> sp. nov. in the Russão cave <bold>A</bold> inside landscape of the cave <bold>B</bold> females on the cave walls.</p></caption><graphic xmlns:xlink="http://www.w3.org/1999/xlink" xlink:href="zookeys-1075-033-g014.jpg" position="float" orientation="portrait" xlink:type="simple" id="oo_619820.jpg"><uri content-type="original_file" xlink:type="simple">https://binary.pensoft.net/fig/619820</uri></graphic></fig></tp:treatment-sec><tp:treatment-sec><!--Section generated to contain objects referenced in tp:taxon-treatment.--><fig id="F1" position="float" orientation="portrait"><object-id xmlns:xlink="http://www.w3.org/1999/xlink" content-type="doi" xlink:type="simple">10.3897/zookeys.1075.67459.figure1</object-id><object-id xmlns:xlink="http://www.w3.org/1999/xlink" content-type="arpha" xlink:type="simple">49766053-C858-53E9-8C3F-3345553F3506</object-id><label>Figure 1.</label><caption><p>Phylogeny of <italic><tp:taxon-name><tp:taxon-name-part taxon-name-part-type="genus" reg="Tityus">Tityus</tp:taxon-name-part></tp:taxon-name></italic> representatives from South America obtained by analysis of DNA sequences (12S rDNA, 16S rDNA, 28S rDNA, and Cytochrome <italic>c</italic> Oxidase I- <abbrev xmlns:xlink="http://www.w3.org/1999/xlink" xlink:title="Cytochrome c Oxidase I" id="ABBRID0EK1AI" xlink:type="simple">COI</abbrev>). Maximum likelihood tree (Log-likelihood= -12896.086), showing species-groups and subgenera. Values on nodes correspond to ultrafast-bootstrap (<abbrev xmlns:xlink="http://www.w3.org/1999/xlink" xlink:title="ultrafast-bootstrap" id="ABBRID0EO1AI" xlink:type="simple">Ubst</abbrev>) values.</p></caption><graphic xmlns:xlink="http://www.w3.org/1999/xlink" xlink:href="zookeys-1075-033-g001.jpg" position="float" orientation="portrait" xlink:type="simple" id="oo_619807.jpg"><uri content-type="original_file" xlink:type="simple">https://binary.pensoft.net/fig/619807</uri></graphic></fig><fig id="F2" position="float" orientation="portrait"><object-id xmlns:xlink="http://www.w3.org/1999/xlink" content-type="doi" xlink:type="simple">10.3897/zookeys.1075.67459.figure2</object-id><object-id xmlns:xlink="http://www.w3.org/1999/xlink" content-type="arpha" xlink:type="simple">AA2FACDD-B1C4-50EF-939C-9C9D2ADF64E8</object-id><label>Figure 2.</label><caption><p>Phylogeny of <italic><tp:taxon-name><tp:taxon-name-part taxon-name-part-type="genus" reg="Tityus">Tityus</tp:taxon-name-part></tp:taxon-name></italic> representatives from South America obtained by analysis of DNA sequences (12S rDNA, 16S rDNA, 28S rDNA, and Cytochrome <italic>c</italic> Oxidase I- <abbrev xmlns:xlink="http://www.w3.org/1999/xlink" xlink:title="Cytochrome c Oxidase I" id="ABBRID0EI2AI" xlink:type="simple">COI</abbrev>), showing the distribution of the characters states of the ventral setae of telotarsi I–IV (orange: an irregularly distributed tuft of setae (type I); turquoise: two ventro-submedian rows of setae (type II)) across different <italic><tp:taxon-name><tp:taxon-name-part taxon-name-part-type="genus" reg="Tityus">Tityus</tp:taxon-name-part></tp:taxon-name></italic> subgenera and species-groups. Boxes on branches and associated values correspond to ultrafast-bootstrap (<abbrev xmlns:xlink="http://www.w3.org/1999/xlink" xlink:title="ultrafast-bootstrap" id="ABBRID0ET2AI" xlink:type="simple">Ubst</abbrev>) values. Observations= <tp:taxon-name><tp:taxon-name-part taxon-name-part-type="genus" reg="Tityus">Tityus</tp:taxon-name-part> (<tp:taxon-name-part taxon-name-part-type="subgenus" reg="Tityus">Tityus</tp:taxon-name-part>) <tp:taxon-name-part taxon-name-part-type="species" reg="spelaeus">spelaeus</tp:taxon-name-part></tp:taxon-name> sp. nov. is marked in bold.</p></caption><graphic xmlns:xlink="http://www.w3.org/1999/xlink" xlink:href="zookeys-1075-033-g002.jpg" position="float" orientation="portrait" xlink:type="simple" id="oo_619808.jpg"><uri content-type="original_file" xlink:type="simple">https://binary.pensoft.net/fig/619808</uri></graphic></fig><fig id="F3" position="float" orientation="portrait"><object-id xmlns:xlink="http://www.w3.org/1999/xlink" content-type="doi" xlink:type="simple">10.3897/zookeys.1075.67459.figure3</object-id><object-id xmlns:xlink="http://www.w3.org/1999/xlink" content-type="arpha" xlink:type="simple">5B4847C1-DF53-5142-80F9-90C5EB1F2436</object-id><label>Figure 3.</label><caption><p>Phylogeny of <italic><tp:taxon-name><tp:taxon-name-part taxon-name-part-type="genus" reg="Tityus">Tityus</tp:taxon-name-part></tp:taxon-name></italic> representatives from South America obtained by analysis of DNA sequences (12S rDNA, 16S rDNA, 28S rDNA, Cytochrome <italic>c</italic> Oxidase I), showing distribution of the characters states exhibited by the female basal pectinal piece (orange: GR absent; grey: medium-sized GR; turquoise: relatively large GR; blue: very large GR) across different <italic><tp:taxon-name><tp:taxon-name-part taxon-name-part-type="genus" reg="Tityus">Tityus</tp:taxon-name-part></tp:taxon-name></italic> subgenera and species-groups. Boxes on branches and associated values correspond to ultrafast-bootstrap (<abbrev xmlns:xlink="http://www.w3.org/1999/xlink" xlink:title="ultrafast-bootstrap" id="ABBRID0EC4AI" xlink:type="simple">Ubst</abbrev>) values. Observations= <tp:taxon-name><tp:taxon-name-part taxon-name-part-type="genus" reg="Tityus">Tityus</tp:taxon-name-part> (<tp:taxon-name-part taxon-name-part-type="subgenus" reg="Tityus">Tityus</tp:taxon-name-part>) <tp:taxon-name-part taxon-name-part-type="species" reg="spelaeus">spelaeus</tp:taxon-name-part></tp:taxon-name> sp. nov. is marked in bold. Abbreviations= GR, glandular region.</p></caption><graphic xmlns:xlink="http://www.w3.org/1999/xlink" xlink:href="zookeys-1075-033-g003.jpg" position="float" orientation="portrait" xlink:type="simple" id="oo_619809.jpg"><uri content-type="original_file" xlink:type="simple">https://binary.pensoft.net/fig/619809</uri></graphic></fig><fig id="F4" position="float" orientation="portrait"><object-id xmlns:xlink="http://www.w3.org/1999/xlink" content-type="doi" xlink:type="simple">10.3897/zookeys.1075.67459.figure4</object-id><object-id xmlns:xlink="http://www.w3.org/1999/xlink" content-type="arpha" xlink:type="simple">9FBD91DA-E853-5E8D-9800-C8DDA83E84CF</object-id><label>Figure 4.</label><caption><p><italic><tp:taxon-name><tp:taxon-name-part taxon-name-part-type="genus" reg="Tityus">Tityus</tp:taxon-name-part></tp:taxon-name></italic> C. L. Koch, 1836, telotarsi IV, showing ventral macrosetae <bold>A, C, E, G, I, K</bold> white light <bold>B, D, F, H, J, L</bold> UV light <bold>A, B</bold><tp:taxon-name><tp:taxon-name-part taxon-name-part-type="genus" reg="Tityus">Tityus</tp:taxon-name-part> (<tp:taxon-name-part taxon-name-part-type="subgenus" reg="Tityus">Tityus</tp:taxon-name-part>) <tp:taxon-name-part taxon-name-part-type="species" reg="brazilae">brazilae</tp:taxon-name-part></tp:taxon-name> Lourenço &amp; Eickstedt, 1984 (type II) (<named-content xmlns:xlink="http://www.w3.org/1999/xlink" content-type="dwc:institutional_code" xlink:type="simple">MZSP</named-content> 75619) <bold>C, D</bold><tp:taxon-name><tp:taxon-name-part taxon-name-part-type="genus" reg="Tityus">Tityus</tp:taxon-name-part> (<tp:taxon-name-part taxon-name-part-type="subgenus" reg="Archaeotityus">Archaeotityus</tp:taxon-name-part>) <tp:taxon-name-part taxon-name-part-type="species" reg="clathratus">clathratus</tp:taxon-name-part></tp:taxon-name> C. L. Koch, 1844 (type I) (<named-content xmlns:xlink="http://www.w3.org/1999/xlink" content-type="dwc:institutional_code" xlink:type="simple">MZSP</named-content> 31468) <bold>E, F</bold><tp:taxon-name><tp:taxon-name-part taxon-name-part-type="genus" reg="Tityus">Tityus</tp:taxon-name-part> (<tp:taxon-name-part taxon-name-part-type="subgenus" reg="Atreus">Atreus</tp:taxon-name-part>) <tp:taxon-name-part taxon-name-part-type="species" reg="forcipula">forcipula</tp:taxon-name-part></tp:taxon-name> (Gervais, 1843) (type II) (<named-content xmlns:xlink="http://www.w3.org/1999/xlink" content-type="dwc:institutional_code" xlink:type="simple">MZSP</named-content>) <bold>G, H</bold><tp:taxon-name><tp:taxon-name-part taxon-name-part-type="genus" reg="Tityus">Tityus</tp:taxon-name-part> (<tp:taxon-name-part taxon-name-part-type="subgenus" reg="Atreus">Atreus</tp:taxon-name-part>) <tp:taxon-name-part taxon-name-part-type="species" reg="obscurus">obscurus</tp:taxon-name-part></tp:taxon-name> Gervais, 1843 (type I) (<abbrev xmlns:xlink="http://www.w3.org/1999/xlink" content-type="institution" xlink:title="Museu Nacional/ Universidade Federal do Rio de Janeiro" id="ABBRID0E4YCI" xlink:type="simple">MNRJ</abbrev> 07610) <bold>I, J</bold><tp:taxon-name><tp:taxon-name-part taxon-name-part-type="genus" reg="Tityus">Tityus</tp:taxon-name-part> (<tp:taxon-name-part taxon-name-part-type="subgenus" reg="Tityus">Tityus</tp:taxon-name-part>) <tp:taxon-name-part taxon-name-part-type="species" reg="serrulatus">serrulatus</tp:taxon-name-part></tp:taxon-name> Lutz &amp; Mello, 1922 (type II) (<named-content xmlns:xlink="http://www.w3.org/1999/xlink" content-type="dwc:institutional_code" xlink:type="simple">MZSP</named-content> 28205) <bold>K, L</bold><tp:taxon-name><tp:taxon-name-part taxon-name-part-type="genus" reg="Tityus">Tityus</tp:taxon-name-part> (<tp:taxon-name-part taxon-name-part-type="subgenus" reg="Tityus">Tityus</tp:taxon-name-part>) <tp:taxon-name-part taxon-name-part-type="species" reg="spelaeus">spelaeus</tp:taxon-name-part></tp:taxon-name> sp. nov. (<named-content xmlns:xlink="http://www.w3.org/1999/xlink" content-type="dwc:institutional_code" xlink:type="simple">MZSP</named-content> 74633) (type II). Observations = telotarsi I–IV ventral setae distribution: Type I = tuft of irregularly distributed setae. Type II = two discrete ventrosubmedian rows of setae. Scale bars: 500 μm.</p></caption><graphic xmlns:xlink="http://www.w3.org/1999/xlink" xlink:href="zookeys-1075-033-g004.jpg" position="float" orientation="portrait" xlink:type="simple" id="oo_619810.jpg"><uri content-type="original_file" xlink:type="simple">https://binary.pensoft.net/fig/619810</uri></graphic></fig><fig id="F5" position="float" orientation="portrait"><object-id xmlns:xlink="http://www.w3.org/1999/xlink" content-type="doi" xlink:type="simple">10.3897/zookeys.1075.67459.figure5</object-id><object-id xmlns:xlink="http://www.w3.org/1999/xlink" content-type="arpha" xlink:type="simple">A44705F4-33EC-5AF2-B646-697C39963FA7</object-id><label>Figure 5.</label><caption><p><italic><tp:taxon-name><tp:taxon-name-part taxon-name-part-type="genus" reg="Tityus">Tityus</tp:taxon-name-part></tp:taxon-name></italic> C. L. Koch, 1836, female pectinal basal piece and basal middle lamellae of the pectines, showing glandular regions <bold>A, C, E</bold> White light <bold>B, D, F</bold> UV light <bold>A, B</bold><tp:taxon-name><tp:taxon-name-part taxon-name-part-type="genus" reg="Tityus">Tityus</tp:taxon-name-part> (<tp:taxon-name-part taxon-name-part-type="subgenus" reg="Tityus">Tityus</tp:taxon-name-part>) <tp:taxon-name-part taxon-name-part-type="species" reg="brazilae">brazilae</tp:taxon-name-part></tp:taxon-name> Lourenço &amp; Eickstedt, 1984 (<named-content xmlns:xlink="http://www.w3.org/1999/xlink" content-type="dwc:institutional_code" xlink:type="simple">MZSP</named-content> 75619) <bold>C, D</bold><tp:taxon-name><tp:taxon-name-part taxon-name-part-type="genus" reg="Tityus">Tityus</tp:taxon-name-part> (<tp:taxon-name-part taxon-name-part-type="subgenus" reg="Archaeotityus">Archaeotityus</tp:taxon-name-part>) <tp:taxon-name-part taxon-name-part-type="species" reg="clathratus">clathratus</tp:taxon-name-part></tp:taxon-name> C. L. Koch, 1844 (<named-content xmlns:xlink="http://www.w3.org/1999/xlink" content-type="dwc:institutional_code" xlink:type="simple">MZSP</named-content> 31468) <bold>E, F</bold><tp:taxon-name><tp:taxon-name-part taxon-name-part-type="genus" reg="Tityus">Tityus</tp:taxon-name-part> (<tp:taxon-name-part taxon-name-part-type="subgenus" reg="Atreus">Atreus</tp:taxon-name-part>) <tp:taxon-name-part taxon-name-part-type="species" reg="forcipula">forcipula</tp:taxon-name-part></tp:taxon-name> (Gervais, 1843) (<named-content xmlns:xlink="http://www.w3.org/1999/xlink" content-type="dwc:institutional_code" xlink:type="simple">MZSP</named-content>). Abbreviations: <abbrev xmlns:xlink="http://www.w3.org/1999/xlink" xlink:title="basal middle lamellae" id="ABBRID0EIADI" xlink:type="simple">BML</abbrev>, basal middle lamellae; GR, glandular region. Scale bars: 500 μm.</p></caption><graphic xmlns:xlink="http://www.w3.org/1999/xlink" xlink:href="zookeys-1075-033-g005.jpg" position="float" orientation="portrait" xlink:type="simple" id="oo_619811.jpg"><uri content-type="original_file" xlink:type="simple">https://binary.pensoft.net/fig/619811</uri></graphic></fig><fig id="F6" position="float" orientation="portrait"><object-id xmlns:xlink="http://www.w3.org/1999/xlink" content-type="doi" xlink:type="simple">10.3897/zookeys.1075.67459.figure6</object-id><object-id xmlns:xlink="http://www.w3.org/1999/xlink" content-type="arpha" xlink:type="simple">5F8FF5D9-A5AF-5D8F-8BCB-6193D55E5D97</object-id><label>Figure 6.</label><caption><p><italic><tp:taxon-name><tp:taxon-name-part taxon-name-part-type="genus" reg="Tityus">Tityus</tp:taxon-name-part></tp:taxon-name></italic> C. L. Koch, 1836, female pectinal basal piece and basal middle lamellae of the pectines, showing glandular regions <bold>A, C, E</bold> White light <bold>B, D, F</bold> UV light <bold>A, B</bold><tp:taxon-name><tp:taxon-name-part taxon-name-part-type="genus" reg="Tityus">Tityus</tp:taxon-name-part> (<tp:taxon-name-part taxon-name-part-type="subgenus" reg="Atreus">Atreus</tp:taxon-name-part>) <tp:taxon-name-part taxon-name-part-type="species" reg="obscurus">obscurus</tp:taxon-name-part></tp:taxon-name> Gervais, 1843 (<abbrev xmlns:xlink="http://www.w3.org/1999/xlink" content-type="institution" xlink:title="Museu Nacional/ Universidade Federal do Rio de Janeiro" id="ABBRID0EUBDI" xlink:type="simple">MNRJ</abbrev> 07610) <bold>C, D</bold><tp:taxon-name><tp:taxon-name-part taxon-name-part-type="genus" reg="Tityus">Tityus</tp:taxon-name-part> (<tp:taxon-name-part taxon-name-part-type="subgenus" reg="Tityus">Tityus</tp:taxon-name-part>) <tp:taxon-name-part taxon-name-part-type="species" reg="serrulatus">serrulatus</tp:taxon-name-part></tp:taxon-name> Lutz &amp; Mello, 1922 (<named-content xmlns:xlink="http://www.w3.org/1999/xlink" content-type="dwc:institutional_code" xlink:type="simple">MZSP</named-content> 28205) <bold>E, F</bold><tp:taxon-name><tp:taxon-name-part taxon-name-part-type="genus" reg="Tityus">Tityus</tp:taxon-name-part> (<tp:taxon-name-part taxon-name-part-type="subgenus" reg="Tityus">Tityus</tp:taxon-name-part>) <tp:taxon-name-part taxon-name-part-type="species" reg="spelaeus">spelaeus</tp:taxon-name-part></tp:taxon-name> sp. nov. (<named-content xmlns:xlink="http://www.w3.org/1999/xlink" content-type="dwc:institutional_code" xlink:type="simple">MZSP</named-content> 74633). Abbreviations: <abbrev xmlns:xlink="http://www.w3.org/1999/xlink" xlink:title="basal middle lamellae" id="ABBRID0EDDDI" xlink:type="simple">BML</abbrev>, basal middle lamellae; GR, glandular region of the pectinal basal piece. Scale bars: 500 μm.</p></caption><graphic xmlns:xlink="http://www.w3.org/1999/xlink" xlink:href="zookeys-1075-033-g006.jpg" position="float" orientation="portrait" xlink:type="simple" id="oo_619812.jpg"><uri content-type="original_file" xlink:type="simple">https://binary.pensoft.net/fig/619812</uri></graphic></fig><table-wrap id="T3" position="float" orientation="portrait"><label>Table 3.</label><caption><p>Phenotypic characters useful for the taxonomy of <italic><tp:taxon-name><tp:taxon-name-part taxon-name-part-type="genus" reg="Tityus">Tityus</tp:taxon-name-part></tp:taxon-name></italic>. (***) Species here transferred to the indicated subgenus; ventral macrosetae distribution on telotarsi I–IV: <bold>Type I</bold>= tuft of irregularly distributed macrosetae. <bold>Type II</bold>= two discrete ventrosubmedian rows of macrosetae. Abbreviations: <abbrev xmlns:xlink="http://www.w3.org/1999/xlink" xlink:title="basal middle lamellae" id="ABBRID0EPPBI" xlink:type="simple">BML</abbrev>, basal middle lamellae; D, dilated; <abbrev xmlns:xlink="http://www.w3.org/1999/xlink" xlink:title="not applicable" id="ABBRID0ETPBI" xlink:type="simple">NA</abbrev>, not applicable; <abbrev xmlns:xlink="http://www.w3.org/1999/xlink" xlink:title="not dilated" id="ABBRID0EXPBI" xlink:type="simple">ND</abbrev>, not dilated; <abbrev xmlns:xlink="http://www.w3.org/1999/xlink" xlink:title="pectinal basal piece" id="ABBRID0E2PBI" xlink:type="simple">PBP</abbrev>, pectinal basal piece.</p></caption><table id="TID0ECSDI" rules="all"><tbody><tr><th rowspan="2" colspan="1">Species</th><th rowspan="2" colspan="1">Subgenus</th><th rowspan="2" colspan="1">Species Group</th><th rowspan="2" colspan="1">Telotarsal setae</th><th rowspan="1" colspan="2">Females</th></tr><tr><th rowspan="1" colspan="1"><abbrev xmlns:xlink="http://www.w3.org/1999/xlink" xlink:title="pectinal basal piece" id="ABBRID0EYQBI" xlink:type="simple">PBP</abbrev> gland</th><th rowspan="1" colspan="1">
                    <abbrev xmlns:xlink="http://www.w3.org/1999/xlink" xlink:title="basal middle lamellae" id="ABBRID0EARBI" xlink:type="simple">BML</abbrev>
                  </th></tr><tr><td rowspan="1" colspan="1"><italic><tp:taxon-name><tp:taxon-name-part taxon-name-part-type="genus" reg="Isometrus">Isometrus</tp:taxon-name-part><tp:taxon-name-part taxon-name-part-type="species" reg="maculatus">maculatus</tp:taxon-name-part></tp:taxon-name></italic> (DeGeer, 1778)</td><td rowspan="1" colspan="1">
                    <abbrev xmlns:xlink="http://www.w3.org/1999/xlink" xlink:title="not applicable" id="ABBRID0EYRBI" xlink:type="simple">NA</abbrev>
                  </td><td rowspan="1" colspan="1">
                    <abbrev xmlns:xlink="http://www.w3.org/1999/xlink" xlink:title="not applicable" id="ABBRID0EASBI" xlink:type="simple">NA</abbrev>
                  </td><td rowspan="1" colspan="1">Type II</td><td rowspan="1" colspan="1">Absent</td><td rowspan="1" colspan="1">
                    <abbrev xmlns:xlink="http://www.w3.org/1999/xlink" xlink:title="not dilated" id="ABBRID0EOSBI" xlink:type="simple">ND</abbrev>
                  </td></tr><tr><td rowspan="1" colspan="1"><italic><tp:taxon-name><tp:taxon-name-part taxon-name-part-type="genus" reg="Tityus">Tityus</tp:taxon-name-part><tp:taxon-name-part taxon-name-part-type="species" reg="argentinus">argentinus</tp:taxon-name-part></tp:taxon-name></italic> Borelli, 1899</td><td rowspan="1" colspan="1">
                    <italic>
                      <tp:taxon-name><tp:taxon-name-part taxon-name-part-type="genus" reg="Tityus">Tityus</tp:taxon-name-part></tp:taxon-name>
                    </italic>
                  </td><td rowspan="1" colspan="1">
                    <italic>
                      <tp:taxon-name><tp:taxon-name-part taxon-name-part-type="genus" reg="Tityus">T.</tp:taxon-name-part><tp:taxon-name-part taxon-name-part-type="species" reg="bolivianus">bolivianus</tp:taxon-name-part></tp:taxon-name>
                    </italic>
                  </td><td rowspan="1" colspan="1">Type I</td><td rowspan="1" colspan="1">Absent</td><td rowspan="1" colspan="1">D= semicircular</td></tr><tr><td rowspan="1" colspan="1"><italic><tp:taxon-name><tp:taxon-name-part taxon-name-part-type="genus" reg="Tityus">Tityus</tp:taxon-name-part><tp:taxon-name-part taxon-name-part-type="species" reg="bahiensis">bahiensis</tp:taxon-name-part></tp:taxon-name></italic> (Perty, 1833)</td><td rowspan="1" colspan="1">
                    <italic>
                      <tp:taxon-name><tp:taxon-name-part taxon-name-part-type="genus" reg="Tityus">Tityus</tp:taxon-name-part></tp:taxon-name>
                    </italic>
                  </td><td rowspan="1" colspan="1">
                    <italic>
                      <tp:taxon-name><tp:taxon-name-part taxon-name-part-type="genus" reg="Tityus">T.</tp:taxon-name-part><tp:taxon-name-part taxon-name-part-type="species" reg="bahiensis">bahiensis</tp:taxon-name-part></tp:taxon-name>
                    </italic>
                  </td><td rowspan="1" colspan="1">Type II</td><td rowspan="1" colspan="1">First 2/3 of the anterior region</td><td rowspan="1" colspan="1">
                    <abbrev xmlns:xlink="http://www.w3.org/1999/xlink" xlink:title="not dilated" id="ABBRID0EZVBI" xlink:type="simple">ND</abbrev>
                  </td></tr><tr><td rowspan="1" colspan="1"><italic><tp:taxon-name><tp:taxon-name-part taxon-name-part-type="genus" reg="Tityus">Tityus</tp:taxon-name-part><tp:taxon-name-part taxon-name-part-type="species" reg="blaseri">blaseri</tp:taxon-name-part></tp:taxon-name></italic> Mello-Leitão, 1931</td><td rowspan="1" colspan="1">
                    <italic>
                      <tp:taxon-name><tp:taxon-name-part taxon-name-part-type="genus" reg="Tityus">Tityus</tp:taxon-name-part></tp:taxon-name>
                    </italic>
                  </td><td rowspan="1" colspan="1">
                    <italic>
                      <tp:taxon-name><tp:taxon-name-part taxon-name-part-type="genus" reg="Tityus">T.</tp:taxon-name-part><tp:taxon-name-part taxon-name-part-type="species" reg="bahiensis">bahiensis</tp:taxon-name-part></tp:taxon-name>
                    </italic>
                  </td><td rowspan="1" colspan="1">Type II</td><td rowspan="1" colspan="1">More than first 2/3 of the anterior region</td><td rowspan="1" colspan="1">
                    <abbrev xmlns:xlink="http://www.w3.org/1999/xlink" xlink:title="not dilated" id="ABBRID0ERXBI" xlink:type="simple">ND</abbrev>
                  </td></tr><tr><td rowspan="1" colspan="1"><italic><tp:taxon-name><tp:taxon-name-part taxon-name-part-type="genus" reg="Tityus">Tityus</tp:taxon-name-part><tp:taxon-name-part taxon-name-part-type="species" reg="brazilae">brazilae</tp:taxon-name-part></tp:taxon-name></italic> Lourenço &amp; Eickstedt, 1984***</td><td rowspan="1" colspan="1">
                    <italic>
                      <tp:taxon-name><tp:taxon-name-part taxon-name-part-type="genus" reg="Tityus">Tityus</tp:taxon-name-part></tp:taxon-name>
                    </italic>
                  </td><td rowspan="1" colspan="1">
                    <italic>
                      <tp:taxon-name><tp:taxon-name-part taxon-name-part-type="genus" reg="Tityus">T.</tp:taxon-name-part><tp:taxon-name-part taxon-name-part-type="species" reg="bahiensis">bahiensis</tp:taxon-name-part></tp:taxon-name>
                    </italic>
                  </td><td rowspan="1" colspan="1">Type II</td><td rowspan="1" colspan="1">First 2/3 of the anterior region</td><td rowspan="1" colspan="1">
                    <abbrev xmlns:xlink="http://www.w3.org/1999/xlink" xlink:title="not dilated" id="ABBRID0EJZBI" xlink:type="simple">ND</abbrev>
                  </td></tr><tr><td rowspan="1" colspan="1"><italic><tp:taxon-name><tp:taxon-name-part taxon-name-part-type="genus" reg="Tityus">Tityus</tp:taxon-name-part><tp:taxon-name-part taxon-name-part-type="species" reg="carrilloi">carrilloi</tp:taxon-name-part></tp:taxon-name></italic> Ojanguren-Affilastro, 2021</td><td rowspan="1" colspan="1">
                    <italic>
                      <tp:taxon-name><tp:taxon-name-part taxon-name-part-type="genus" reg="Tityus">Tityus</tp:taxon-name-part></tp:taxon-name>
                    </italic>
                  </td><td rowspan="1" colspan="1">
                    <italic>
                      <tp:taxon-name><tp:taxon-name-part taxon-name-part-type="genus" reg="Tityus">T.</tp:taxon-name-part><tp:taxon-name-part taxon-name-part-type="species" reg="trivittatus">trivittatus</tp:taxon-name-part></tp:taxon-name>
                    </italic>
                  </td><td rowspan="1" colspan="1">Type II</td><td rowspan="1" colspan="1">First 2/3 of the anterior region</td><td rowspan="1" colspan="1">
                    <abbrev xmlns:xlink="http://www.w3.org/1999/xlink" xlink:title="not dilated" id="ABBRID0EB2BI" xlink:type="simple">ND</abbrev>
                  </td></tr><tr><td rowspan="1" colspan="1"><italic><tp:taxon-name><tp:taxon-name-part taxon-name-part-type="genus" reg="Tityus">Tityus</tp:taxon-name-part><tp:taxon-name-part taxon-name-part-type="species" reg="carvalhoi">carvalhoi</tp:taxon-name-part></tp:taxon-name></italic> Mello-Leitão, 1945</td><td rowspan="1" colspan="1">
                    <italic>
                      <tp:taxon-name><tp:taxon-name-part taxon-name-part-type="genus" reg="Tityus">Tityus</tp:taxon-name-part></tp:taxon-name>
                    </italic>
                  </td><td rowspan="1" colspan="1">
                    <italic>
                      <tp:taxon-name><tp:taxon-name-part taxon-name-part-type="genus" reg="Tityus">T.</tp:taxon-name-part><tp:taxon-name-part taxon-name-part-type="species" reg="trivittatus">trivittatus</tp:taxon-name-part></tp:taxon-name>
                    </italic>
                  </td><td rowspan="1" colspan="1">Type II</td><td rowspan="1" colspan="1">First 2/3 of the anterior region</td><td rowspan="1" colspan="1">
                    <abbrev xmlns:xlink="http://www.w3.org/1999/xlink" xlink:title="not dilated" id="ABBRID0EZ3BI" xlink:type="simple">ND</abbrev>
                  </td></tr><tr><td rowspan="1" colspan="1"><italic><tp:taxon-name><tp:taxon-name-part taxon-name-part-type="genus" reg="Tityus">Tityus</tp:taxon-name-part><tp:taxon-name-part taxon-name-part-type="species" reg="charreyroni">charreyroni</tp:taxon-name-part></tp:taxon-name></italic> Mello-Leitão, 1933</td><td rowspan="1" colspan="1">
                    <italic>
                      <tp:taxon-name><tp:taxon-name-part taxon-name-part-type="genus" reg="Tityus">Tityus</tp:taxon-name-part></tp:taxon-name>
                    </italic>
                  </td><td rowspan="1" colspan="1">
                    <italic>
                      <tp:taxon-name><tp:taxon-name-part taxon-name-part-type="genus" reg="Tityus">T.</tp:taxon-name-part><tp:taxon-name-part taxon-name-part-type="species" reg="bahiensis">bahiensis</tp:taxon-name-part></tp:taxon-name>
                    </italic>
                  </td><td rowspan="1" colspan="1">Type II</td><td rowspan="1" colspan="1">First 2/3 of the anterior region</td><td rowspan="1" colspan="1">
                    <abbrev xmlns:xlink="http://www.w3.org/1999/xlink" xlink:title="not dilated" id="ABBRID0ER5BI" xlink:type="simple">ND</abbrev>
                  </td></tr><tr><td rowspan="1" colspan="1"><italic><tp:taxon-name><tp:taxon-name-part taxon-name-part-type="genus" reg="Tityus">Tityus</tp:taxon-name-part><tp:taxon-name-part taxon-name-part-type="species" reg="clathratus">clathratus</tp:taxon-name-part></tp:taxon-name></italic> C. L. Koch, 1844</td><td rowspan="1" colspan="1">
                    <italic>
                      <tp:taxon-name><tp:taxon-name-part taxon-name-part-type="genus" reg="Archaeotityus">Archaeotityus</tp:taxon-name-part></tp:taxon-name>
                    </italic>
                  </td><td rowspan="1" colspan="1">
                    <italic>
                      <tp:taxon-name><tp:taxon-name-part taxon-name-part-type="genus" reg="Tityus">T.</tp:taxon-name-part><tp:taxon-name-part taxon-name-part-type="species" reg="clathratus">clathratus</tp:taxon-name-part></tp:taxon-name>
                    </italic>
                  </td><td rowspan="1" colspan="1">Type I</td><td rowspan="1" colspan="1">First anteromedian third</td><td rowspan="1" colspan="1">
                    <abbrev xmlns:xlink="http://www.w3.org/1999/xlink" xlink:title="not dilated" id="ABBRID0EJACI" xlink:type="simple">ND</abbrev>
                  </td></tr><tr><td rowspan="1" colspan="1"><italic><tp:taxon-name><tp:taxon-name-part taxon-name-part-type="genus" reg="Tityus">Tityus</tp:taxon-name-part><tp:taxon-name-part taxon-name-part-type="species" reg="confluens">confluens</tp:taxon-name-part></tp:taxon-name></italic> Borelli, 1899</td><td rowspan="1" colspan="1">
                    <italic>
                      <tp:taxon-name><tp:taxon-name-part taxon-name-part-type="genus" reg="Tityus">Tityus</tp:taxon-name-part></tp:taxon-name>
                    </italic>
                  </td><td rowspan="1" colspan="1">
                    <italic>
                      <tp:taxon-name><tp:taxon-name-part taxon-name-part-type="genus" reg="Tityus">T.</tp:taxon-name-part><tp:taxon-name-part taxon-name-part-type="species" reg="trivittatus">trivittatus</tp:taxon-name-part></tp:taxon-name>
                    </italic>
                  </td><td rowspan="1" colspan="1">Type II</td><td rowspan="1" colspan="1">First 2/3 of the anterior region</td><td rowspan="1" colspan="1">
                    <abbrev xmlns:xlink="http://www.w3.org/1999/xlink" xlink:title="not dilated" id="ABBRID0EBCCI" xlink:type="simple">ND</abbrev>
                  </td></tr><tr><td rowspan="1" colspan="1"><italic><tp:taxon-name><tp:taxon-name-part taxon-name-part-type="genus" reg="Tityus">Tityus</tp:taxon-name-part><tp:taxon-name-part taxon-name-part-type="species" reg="curupi">curupi</tp:taxon-name-part></tp:taxon-name></italic> Ojanguren-Affilastro et al. 2017</td><td rowspan="1" colspan="1">
                    <italic>
                      <tp:taxon-name><tp:taxon-name-part taxon-name-part-type="genus" reg="Tityus">Tityus</tp:taxon-name-part></tp:taxon-name>
                    </italic>
                  </td><td rowspan="1" colspan="1">
                    <italic>
                      <tp:taxon-name><tp:taxon-name-part taxon-name-part-type="genus" reg="Tityus">T.</tp:taxon-name-part><tp:taxon-name-part taxon-name-part-type="species" reg="bolivianus">bolivianus</tp:taxon-name-part></tp:taxon-name>
                    </italic>
                  </td><td rowspan="1" colspan="1">Type II</td><td rowspan="1" colspan="1">Absent</td><td rowspan="1" colspan="1">D= suboval</td></tr><tr><td rowspan="1" colspan="1"><italic><tp:taxon-name><tp:taxon-name-part taxon-name-part-type="genus" reg="Tityus">Tityus</tp:taxon-name-part><tp:taxon-name-part taxon-name-part-type="species" reg="forcipula">forcipula</tp:taxon-name-part></tp:taxon-name></italic> (Gervais, 1843)</td><td rowspan="1" colspan="1">
                    <italic>
                      <tp:taxon-name><tp:taxon-name-part taxon-name-part-type="genus" reg="Atreus">Atreus</tp:taxon-name-part></tp:taxon-name>
                    </italic>
                  </td><td rowspan="1" colspan="1">
                    <italic>
                      <tp:taxon-name><tp:taxon-name-part taxon-name-part-type="genus" reg="Tityus">T.</tp:taxon-name-part><tp:taxon-name-part taxon-name-part-type="species" reg="forcipula">forcipula</tp:taxon-name-part></tp:taxon-name>
                    </italic>
                  </td><td rowspan="1" colspan="1">Type II</td><td rowspan="1" colspan="1">Absent</td><td rowspan="1" colspan="1">D= suboval</td></tr><tr><td rowspan="1" colspan="1"><italic><tp:taxon-name><tp:taxon-name-part taxon-name-part-type="genus" reg="Tityus">Tityus</tp:taxon-name-part><tp:taxon-name-part taxon-name-part-type="species" reg="obscurus">obscurus</tp:taxon-name-part></tp:taxon-name></italic> Gervais, 1843</td><td rowspan="1" colspan="1">
                    <italic>
                      <tp:taxon-name><tp:taxon-name-part taxon-name-part-type="genus" reg="Atreus">Atreus</tp:taxon-name-part></tp:taxon-name>
                    </italic>
                  </td><td rowspan="1" colspan="1">
                    <italic>
                      <tp:taxon-name><tp:taxon-name-part taxon-name-part-type="genus" reg="Tityus">T.</tp:taxon-name-part><tp:taxon-name-part taxon-name-part-type="species" reg="obscurus">obscurus</tp:taxon-name-part></tp:taxon-name>
                    </italic>
                  </td><td rowspan="1" colspan="1">Type I</td><td rowspan="1" colspan="1">Absent</td><td rowspan="1" colspan="1">D= semicircular</td></tr><tr><td rowspan="1" colspan="1"><italic><tp:taxon-name><tp:taxon-name-part taxon-name-part-type="genus" reg="Tityus">Tityus</tp:taxon-name-part><tp:taxon-name-part taxon-name-part-type="species" reg="panguana">panguana</tp:taxon-name-part></tp:taxon-name></italic> Kovařík et al. 2015</td><td rowspan="1" colspan="1">
                    <italic>
                      <tp:taxon-name><tp:taxon-name-part taxon-name-part-type="genus" reg="Tityus">Tityus</tp:taxon-name-part></tp:taxon-name>
                    </italic>
                  </td><td rowspan="1" colspan="1">
                    <italic>
                      <tp:taxon-name><tp:taxon-name-part taxon-name-part-type="genus" reg="Tityus">T.</tp:taxon-name-part><tp:taxon-name-part taxon-name-part-type="species" reg="bolivianus">bolivianus</tp:taxon-name-part></tp:taxon-name>
                    </italic>
                  </td><td rowspan="1" colspan="1">Type II</td><td rowspan="1" colspan="1">Absent</td><td rowspan="1" colspan="1">D= semicircular</td></tr><tr><td rowspan="1" colspan="1"><italic><tp:taxon-name><tp:taxon-name-part taxon-name-part-type="genus" reg="Tityus">Tityus</tp:taxon-name-part><tp:taxon-name-part taxon-name-part-type="species" reg="potameis">potameis</tp:taxon-name-part></tp:taxon-name></italic> Lourenço &amp; Giupponi, 2004</td><td rowspan="1" colspan="1">
                    <italic>
                      <tp:taxon-name><tp:taxon-name-part taxon-name-part-type="genus" reg="Tityus">Tityus</tp:taxon-name-part></tp:taxon-name>
                    </italic>
                  </td><td rowspan="1" colspan="1">
                    <italic>
                      <tp:taxon-name><tp:taxon-name-part taxon-name-part-type="genus" reg="Tityus">T.</tp:taxon-name-part><tp:taxon-name-part taxon-name-part-type="species" reg="trivittatus">trivittatus</tp:taxon-name-part></tp:taxon-name>
                    </italic>
                  </td><td rowspan="1" colspan="1">Type II</td><td rowspan="1" colspan="1">First 2/3 of the anterior region</td><td rowspan="1" colspan="1">
                    <abbrev xmlns:xlink="http://www.w3.org/1999/xlink" xlink:title="not dilated" id="ABBRID0EFKCI" xlink:type="simple">ND</abbrev>
                  </td></tr><tr><td rowspan="1" colspan="1"><italic><tp:taxon-name><tp:taxon-name-part taxon-name-part-type="genus" reg="Tityus">Tityus</tp:taxon-name-part><tp:taxon-name-part taxon-name-part-type="species" reg="sastrei">sastrei</tp:taxon-name-part></tp:taxon-name></italic> Lourenço &amp; Flórez, 1990***</td><td rowspan="1" colspan="1">
                    <italic>
                      <tp:taxon-name><tp:taxon-name-part taxon-name-part-type="genus" reg="Atreus">Atreus</tp:taxon-name-part></tp:taxon-name>
                    </italic>
                  </td><td rowspan="1" colspan="1">
                    <abbrev xmlns:xlink="http://www.w3.org/1999/xlink" xlink:title="not applicable" id="ABBRID0EILCI" xlink:type="simple">NA</abbrev>
                  </td><td rowspan="1" colspan="1">Type II</td><td rowspan="1" colspan="1">Absent</td><td rowspan="1" colspan="1">D= semicircular</td></tr><tr><td rowspan="1" colspan="1"><italic><tp:taxon-name><tp:taxon-name-part taxon-name-part-type="genus" reg="Tityus">Tityus</tp:taxon-name-part><tp:taxon-name-part taxon-name-part-type="species" reg="serrulatus">serrulatus</tp:taxon-name-part></tp:taxon-name></italic> Lutz &amp; Melo, 1922</td><td rowspan="1" colspan="1">
                    <italic>
                      <tp:taxon-name><tp:taxon-name-part taxon-name-part-type="genus" reg="Tityus">Tityus</tp:taxon-name-part></tp:taxon-name>
                    </italic>
                  </td><td rowspan="1" colspan="1">
                    <italic>
                      <tp:taxon-name><tp:taxon-name-part taxon-name-part-type="genus" reg="Tityus">T.</tp:taxon-name-part><tp:taxon-name-part taxon-name-part-type="species" reg="stigmurus">stigmurus</tp:taxon-name-part></tp:taxon-name>
                    </italic>
                  </td><td rowspan="1" colspan="1">Type II</td><td rowspan="1" colspan="1">First anteromedian third</td><td rowspan="1" colspan="1">
                    <abbrev xmlns:xlink="http://www.w3.org/1999/xlink" xlink:title="not dilated" id="ABBRID0EJNCI" xlink:type="simple">ND</abbrev>
                  </td></tr><tr><td rowspan="1" colspan="1"><italic><tp:taxon-name><tp:taxon-name-part taxon-name-part-type="genus" reg="Tityus">Tityus</tp:taxon-name-part><tp:taxon-name-part taxon-name-part-type="species" reg="soratensis">soratensis</tp:taxon-name-part></tp:taxon-name></italic> Kraepelin, 1912</td><td rowspan="1" colspan="1">
                    <italic>
                      <tp:taxon-name><tp:taxon-name-part taxon-name-part-type="genus" reg="Tityus">Tityus</tp:taxon-name-part></tp:taxon-name>
                    </italic>
                  </td><td rowspan="1" colspan="1">
                    <italic>
                      <tp:taxon-name><tp:taxon-name-part taxon-name-part-type="genus" reg="Tityus">T.</tp:taxon-name-part><tp:taxon-name-part taxon-name-part-type="species" reg="bolivianus">bolivianus</tp:taxon-name-part></tp:taxon-name>
                    </italic>
                  </td><td rowspan="1" colspan="1">?</td><td rowspan="1" colspan="1">Absent</td><td rowspan="1" colspan="1">D= semicircular</td></tr><tr><td rowspan="1" colspan="1"><italic><tp:taxon-name><tp:taxon-name-part taxon-name-part-type="genus" reg="Tityus">Tityus</tp:taxon-name-part><tp:taxon-name-part taxon-name-part-type="species" reg="spelaeus">spelaeus</tp:taxon-name-part></tp:taxon-name></italic> sp. nov.</td><td rowspan="1" colspan="1">
                    <italic>
                      <tp:taxon-name><tp:taxon-name-part taxon-name-part-type="genus" reg="Tityus">Tityus</tp:taxon-name-part></tp:taxon-name>
                    </italic>
                  </td><td rowspan="1" colspan="1">
                    <italic>
                      <tp:taxon-name><tp:taxon-name-part taxon-name-part-type="genus" reg="Tityus">T.</tp:taxon-name-part><tp:taxon-name-part taxon-name-part-type="species" reg="trivittatus">trivittatus</tp:taxon-name-part></tp:taxon-name>
                    </italic>
                  </td><td rowspan="1" colspan="1">Type II</td><td rowspan="1" colspan="1">More than first 2/3 of the anterior region</td><td rowspan="1" colspan="1">
                    <abbrev xmlns:xlink="http://www.w3.org/1999/xlink" xlink:title="not dilated" id="ABBRID0EUQCI" xlink:type="simple">ND</abbrev>
                  </td></tr><tr><td rowspan="1" colspan="1"><italic><tp:taxon-name><tp:taxon-name-part taxon-name-part-type="genus" reg="Tityus">Tityus</tp:taxon-name-part><tp:taxon-name-part taxon-name-part-type="species" reg="stigmurus">stigmurus</tp:taxon-name-part></tp:taxon-name></italic> (Thorell, 1876)</td><td rowspan="1" colspan="1">
                    <italic>
                      <tp:taxon-name><tp:taxon-name-part taxon-name-part-type="genus" reg="Tityus">Tityus</tp:taxon-name-part></tp:taxon-name>
                    </italic>
                  </td><td rowspan="1" colspan="1">
                    <italic>
                      <tp:taxon-name><tp:taxon-name-part taxon-name-part-type="genus" reg="Tityus">T.</tp:taxon-name-part><tp:taxon-name-part taxon-name-part-type="species" reg="stigmurus">stigmurus</tp:taxon-name-part></tp:taxon-name>
                    </italic>
                  </td><td rowspan="1" colspan="1">Type II</td><td rowspan="1" colspan="1">First anteromedian third</td><td rowspan="1" colspan="1">
                    <abbrev xmlns:xlink="http://www.w3.org/1999/xlink" xlink:title="not dilated" id="ABBRID0EMSCI" xlink:type="simple">ND</abbrev>
                  </td></tr><tr><td rowspan="1" colspan="1"><italic><tp:taxon-name><tp:taxon-name-part taxon-name-part-type="genus" reg="Tityus">Tityus</tp:taxon-name-part><tp:taxon-name-part taxon-name-part-type="species" reg="trivittatus">trivittatus</tp:taxon-name-part></tp:taxon-name></italic> Kraepelin, 1898</td><td rowspan="1" colspan="1">
                    <italic>
                      <tp:taxon-name><tp:taxon-name-part taxon-name-part-type="genus" reg="Tityus">Tityus</tp:taxon-name-part></tp:taxon-name>
                    </italic>
                  </td><td rowspan="1" colspan="1">
                    <italic>
                      <tp:taxon-name><tp:taxon-name-part taxon-name-part-type="genus" reg="Tityus">T.</tp:taxon-name-part><tp:taxon-name-part taxon-name-part-type="species" reg="trivittatus">trivittatus</tp:taxon-name-part></tp:taxon-name>
                    </italic>
                  </td><td rowspan="1" colspan="1">Type II</td><td rowspan="1" colspan="1">First 2/3 of the anterior region</td><td rowspan="1" colspan="1">
                    <abbrev xmlns:xlink="http://www.w3.org/1999/xlink" xlink:title="not dilated" id="ABBRID0EEUCI" xlink:type="simple">ND</abbrev>
                  </td></tr><tr><td rowspan="1" colspan="1"><italic><tp:taxon-name><tp:taxon-name-part taxon-name-part-type="genus" reg="Tityus">Tityus</tp:taxon-name-part><tp:taxon-name-part taxon-name-part-type="species" reg="uruguayensis">uruguayensis</tp:taxon-name-part></tp:taxon-name></italic> Borelli, 1901</td><td rowspan="1" colspan="1">
                    <italic>
                      <tp:taxon-name><tp:taxon-name-part taxon-name-part-type="genus" reg="Tityus">Tityus</tp:taxon-name-part></tp:taxon-name>
                    </italic>
                  </td><td rowspan="1" colspan="1">
                    <italic>
                      <tp:taxon-name><tp:taxon-name-part taxon-name-part-type="genus" reg="Tityus">T.</tp:taxon-name-part><tp:taxon-name-part taxon-name-part-type="species" reg="bolivianus">bolivianus</tp:taxon-name-part></tp:taxon-name>
                    </italic>
                  </td><td rowspan="1" colspan="1">Type I</td><td rowspan="1" colspan="1">Absent</td><td rowspan="1" colspan="1">D= semicircular</td></tr></tbody></table></table-wrap></tp:treatment-sec><ref-list><ref id="B50"><mixed-citation xmlns:xlink="http://www.w3.org/1999/xlink" xlink:type="simple"><person-group><name name-style="western"><surname>Moreno-González</surname><given-names>JA</given-names></name></person-group> (<year>2021</year>) <source>Phylogenetic analysis of the <italic><tp:taxon-name><tp:taxon-name-part taxon-name-part-type="genus">Tityus</tp:taxon-name-part><tp:taxon-name-part taxon-name-part-type="species">clathratus</tp:taxon-name-part></tp:taxon-name></italic> species-group and other species-groups and subgenera of <italic><tp:taxon-name><tp:taxon-name-part taxon-name-part-type="genus">Tityus</tp:taxon-name-part></tp:taxon-name></italic> (<tp:taxon-name><tp:taxon-name-part taxon-name-part-type="order">Scorpiones</tp:taxon-name-part></tp:taxon-name>: <tp:taxon-name><tp:taxon-name-part taxon-name-part-type="family">Buthidae</tp:taxon-name-part></tp:taxon-name>) based on molecular and morphological characters [In portuguese: <italic>A</italic>nálise filogenética do grupo de espécies <italic><tp:taxon-name><tp:taxon-name-part taxon-name-part-type="genus">Tityus</tp:taxon-name-part><tp:taxon-name-part taxon-name-part-type="species">clathratus</tp:taxon-name-part></tp:taxon-name></italic> e outros grupos e subgêneros de <italic><tp:taxon-name><tp:taxon-name-part taxon-name-part-type="genus">Tityus</tp:taxon-name-part></tp:taxon-name></italic> (<tp:taxon-name><tp:taxon-name-part taxon-name-part-type="order">Scorpiones</tp:taxon-name-part></tp:taxon-name>: <tp:taxon-name><tp:taxon-name-part taxon-name-part-type="family">Buthidae</tp:taxon-name-part></tp:taxon-name>) baseada em caracteres moleculares e morfológicos]. Ph.D. dissertation.</source><publisher-name>Universidade de São Paulo</publisher-name>, <publisher-loc>São Paulo</publisher-loc>, <size units="page">250 pp</size>.</mixed-citation></ref><ref id="B37"><mixed-citation xmlns:xlink="http://www.w3.org/1999/xlink" xlink:type="simple"><person-group><name name-style="western"><surname>Lourenço</surname><given-names>WR</given-names></name></person-group> (<year>2016</year>) Une nouvelle espèce de <italic><tp:taxon-name><tp:taxon-name-part taxon-name-part-type="genus">Tityus</tp:taxon-name-part></tp:taxon-name></italic> CL Koch, 1836 (<tp:taxon-name><tp:taxon-name-part taxon-name-part-type="order">Scorpiones</tp:taxon-name-part></tp:taxon-name>: <tp:taxon-name><tp:taxon-name-part taxon-name-part-type="family">Buthidae</tp:taxon-name-part></tp:taxon-name>), collectée par Jean A. Vellard dans l’ancien Etat de Goiás, aujourd’hui Tocantins, Brésil. Revista Ibérica de Aracnología: 75–78.</mixed-citation></ref><ref id="B87"><mixed-citation xmlns:xlink="http://www.w3.org/1999/xlink" xlink:type="simple"><person-group><name name-style="western"><surname>Vachon</surname><given-names>M</given-names></name></person-group> (<year>1963</year>) De l’utilité, en systématique, d’une nomenclature des dents des chélicères chez les Scorpions. Bulletin du Muséum national d’Histoire naturelle, Paris: 161–166.</mixed-citation></ref><ref id="B1"><mixed-citation xmlns:xlink="http://www.w3.org/1999/xlink" xlink:type="simple"><person-group><name name-style="western"><surname>Ab’Saber</surname><given-names>NA</given-names></name></person-group> (<year>1977</year>) <article-title>Os domínios morfoclimáticos na América do Sul.</article-title><source>Geomorfologia</source><volume>52</volume>: <fpage>1</fpage>–<lpage>21</lpage>.</mixed-citation></ref><ref id="B51"><mixed-citation xmlns:xlink="http://www.w3.org/1999/xlink" xlink:type="simple"><person-group><name name-style="western"><surname>Nimer</surname><given-names>E</given-names></name></person-group> (<year>1979</year>) Climatologia do Brasil. Vol. 4. Rio de Janeiro: SUPREN.</mixed-citation></ref><ref id="B80"><mixed-citation xmlns:xlink="http://www.w3.org/1999/xlink" xlink:type="simple"><person-group><name name-style="western"><surname>Tencatt</surname><given-names>LFC</given-names></name><name name-style="western"><surname>Bichuette</surname><given-names>ME</given-names></name></person-group> (<year>2017</year>) <italic><tp:taxon-name><tp:taxon-name-part taxon-name-part-type="genus">Aspidoras</tp:taxon-name-part><tp:taxon-name-part taxon-name-part-type="species">mephisto</tp:taxon-name-part></tp:taxon-name></italic>, new species: the first troglobitic <tp:taxon-name><tp:taxon-name-part taxon-name-part-type="family">Callichthyidae</tp:taxon-name-part></tp:taxon-name> (<tp:taxon-name><tp:taxon-name-part taxon-name-part-type="subclass">Teleostei</tp:taxon-name-part></tp:taxon-name>: <tp:taxon-name><tp:taxon-name-part taxon-name-part-type="order">Siluriformes</tp:taxon-name-part></tp:taxon-name>) from South America. PLoS ONE 12: e0171309. <ext-link xlink:type="simple" ext-link-type="doi" xlink:href="10.1371/journal.pone.0171309">https://doi.org/10.1371/journal.pone.0171309</ext-link></mixed-citation></ref><ref id="B55"><mixed-citation xmlns:xlink="http://www.w3.org/1999/xlink" xlink:type="simple"><person-group><name name-style="western"><surname>Outeda-Jorge</surname><given-names>S</given-names></name><name name-style="western"><surname>Mello</surname><given-names>T</given-names></name><name name-style="western"><surname>Pinto-da-Rocha</surname><given-names>R</given-names></name></person-group> (<year>2009</year>) <article-title>Litter size, effects of maternal body size, and date of birth in South American scorpions (<tp:taxon-name><tp:taxon-name-part taxon-name-part-type="class">Arachnida</tp:taxon-name-part></tp:taxon-name>: <tp:taxon-name><tp:taxon-name-part taxon-name-part-type="order">Scorpiones</tp:taxon-name-part></tp:taxon-name>).</article-title><source>Zoologia (Curitiba)</source><volume>26</volume>: <fpage>43</fpage>–<lpage>53</lpage>. <ext-link xlink:type="simple" ext-link-type="doi" xlink:href="10.1590/s1984-46702009000100008">https://doi.org/10.1590/s1984-46702009000100008</ext-link></mixed-citation></ref></ref-list></tp:taxon-treatment>
